# Supplementary material for: Forecasting sub-national trends in COVID-19 vaccine uptake in the UK before vaccine rollout
Source: Sci Rep. 2022 Dec 13;12:21529. doi: 10.1038/s41598-022-25354-4 (PMC9746557; doi:10.1038/s41598-022-25354-4)
Supplement: Supplementary file 2 — Supplementary Information. [file 41598_2022_25354_MOESM2_ESM.xlsx]

## Sheet: Intro
		Supplementary data file:
		Forecasting sub-national trends in COVID-19 vaccine uptake in the UK before vaccine rollout
		A. de Figueiredo
		Department of Infectious Disease Epidemiology, London School of Hygiene and Tropical Medicine, London, UK.
		Department of Mathematics, Imperial College London, UK.
		alex.defigueiredo@lshtm.ac.uk

## Sheet: nuts3_table
NUTS3_CODE	NUTS3_NAME	Count
UKH23	Hertfordshire	293
UKG31	Birmingham	275
UKE42	Leeds	253
UKC22	Tyneside	245
UKH14	Suffolk	235
UKF30	Lincolnshire	234
UKG24	Staffordshire CC	214
UKD37	Greater Manchester North East	202
UKJ11	Berkshire	199
UKK43	Devon CC	184
UKD36	Greater Manchester North West	176
UKE44	Calderdale and Kirklees	176
UKK30	Cornwall and Isles of Scilly	176
UKE22	North Yorkshire CC	173
UKG12	Worcestershire	173
UKI53	Redbridge and Waltham Forest	170
UKD35	Greater Manchester South East	167
UKI44	Lewisham and Southwark	167
UKE31	Barnsley, Doncaster and Rotherham	164
UKJ44	East Kent	163
UKM82	Glasgow City	163
UKG13	Warwickshire	159
UKJ25	West Surrey	156
UKE32	Sheffield	154
UKH12	Cambridgeshire CC	151
UKI32	Westminster	150
UKK13	Gloucestershire	149
UKD33	Manchester	147
UKJ22	East Sussex CC	147
UKJ36	Central Hampshire	147
UKL22	Cardiff and Vale of Glamorgan	147
UKF22	Leicestershire CC and Rutland	145
UKE41	Bradford	142
UKM75	Edinburgh, City of	141
UKK11	Bristol, City of	137
UKH34	Essex Haven Gateway	136
UKK23	Somerset	135
UKD34	Greater Manchester South West	132
UKJ14	Oxfordshire	132
UKI63	Merton, Kingston upon Thames and Sutton	131
UKF15	North Nottinghamshire	128
UKK12	Bath and North East Somerset, North Somerset and South Gloucestershire	127
UKM50	Aberdeen City and Aberdeenshire	127
UKC14	Durham CC	125
UKK15	Wiltshire	123
UKK21	Bournemouth and Poole	122
UKF16	South Nottinghamshire	120
UKI51	Bexley and Greenwich	120
UKJ35	South Hampshire	117
UKH15	Norwich and East Norfolk	115
UKD72	Liverpool	114
UKN06	Belfast	113
UKI74	Harrow and Hillingdon	112
UKJ13	Buckinghamshire CC	112
UKL14	South West Wales	110
UKI43	Haringey and Islington	109
UKE12	East Riding of Yorkshire	106
UKI71	Barnet	106
UKD71	East Merseyside	105
UKF13	South and West Derbyshire	105
UKH17	Breckland and South Norfolk	105
UKJ28	West Sussex (North East)	103
UKI54	Enfield	102
UKD45	Mid Lancashire	99
UKI41	Hackney and Newham	98
UKI42	Tower Hamlets	97
UKI52	Barking & Dagenham and Havering	96
UKM72	Clackmannanshire and Fife	96
UKF25	North Northamptonshire	95
UKG37	Sandwell	93
UKJ45	Mid Kent	93
UKE13	North and North East Lincolnshire	92
UKM83	Inverclyde, East Renfrewshire and Renfrewshire	92
UKI75	Hounslow and Richmond upon Thames	91
UKK22	Dorset CC	91
UKF24	West Northamptonshire	90
UKH37	Essex Thames Gateway	90
UKG33	Coventry	89
UKI45	Lambeth	89
UKM84	North Lanarkshire	89
UKH25	Central Bedfordshire	87
UKJ27	West Sussex (South West)	87
UKF14	Nottingham	86
UKJ26	East Surrey	86
UKL23	Flintshire and Wrexham	86
UKC21	Northumberland	85
UKE45	Wakefield	85
UKF21	Leicester	85
UKH36	Heart of Essex	85
UKJ37	North Hampshire	85
UKJ43	Kent Thames Gateway	85
UKM71	Angus and Dundee City	85
UKD62	Cheshire East	82
UKI61	Bromley	82
UKI62	Croydon	82
UKD74	Wirral	81
UKD46	East Lancashire	80
UKH11	Peterborough	80
UKD73	Sefton	79
UKG38	Walsall	79
UKL15	Central Valleys	79
UKI73	Ealing	78
UKG39	Wolverhampton	77
UKH35	West Essex	77
UKI34	Wandsworth	77
UKJ31	Portsmouth	76
UKI72	Brent	75
UKK41	Plymouth	75
UKE11	Kingston upon Hull, City of	74
UKM92	Dumfries & Galloway	74
UKG36	Dudley	73
UKM93	East Ayrshire and North Ayrshire mainland	72
UKJ12	Milton Keynes	71
UKJ41	Medway	71
UKD44	Lancaster and Wyre	70
UKL17	Bridgend and Neath Port Talbot	70
UKM77	Perth & Kinross and Stirling	70
UKC23	Sunderland	69
UKF12	East Derbyshire	69
UKG22	Shropshire CC	69
UKG32	Solihull	68
UKD63	Cheshire West and Chester	66
UKH16	North and West Norfolk	66
UKL16	Gwent Valleys	66
UKL21	Monmouthshire and Newport	66
UKD12	East Cumbria	65
UKF11	Derby	65
UKI33	Kensington & Chelsea and Hammersmith & Fulham	65
UKJ46	West Kent	65
UKL13	Conwy and Denbighshire	65
UKM81	East Dunbartonshire, West Dunbartonshire and Helensburgh & Lomond	65
UKG23	Stoke-on-Trent	64
UKJ21	Brighton and Hove	64
UKM95	South Lanarkshire	62
UKH21	Luton	61
UKJ32	Southampton	60
UKE21	York	59
UKC11	Hartlepool and Stockton-on-Tees	57
UKC12	South Teesside	55
UKL11	Isle of Anglesey	50
UKM78	West Lothian	50
UKI31	Camden and City of London	49
UKK14	Swindon	49
UKM73	East Lothian and Midlothian	49
UKL18	Swansea	48
UKH31	Southend-on-Sea	47
UKD11	West Cumbria	46
UKM76	Falkirk	46
UKD47	Chorley and West Lancashire	45
UKJ34	Isle of Wight	45
UKL24	Powys	45
UKM62	Inverness & Nairn and Moray, Badenoch & Strathspey	44
UKN13	Antrim and Newtownabbey	43
UKD41	Blackburn with Darwen	41
UKD61	Warrington	41
UKG21	Telford and Wrekin	41
UKM64	Na h-Eileanan Siar (Western Isles)	41
UKD42	Blackpool	40
UKN10	Derry City and Strabane	40
UKK42	Torbay	38
UKN07	Armagh City, Banbridge and Craigavon	38
UKG11	Herefordshire, County of	35
UKN09	Ards and North Down	35
UKC13	Darlington	33
UKH32	Thurrock	33
UKN12	Causeway Coast and Glens	32
UKH24	Bedford	30
UKM63	Lochaber, Skye & Lochalsh, Arran & Cumbrae and Argyll & Bute	29
UKN14	Lisburn and Castlereagh	27
UKM94	South Ayrshire	24
UKN08	Newry, Mourne and Down	22
UKN11	Mid Ulster	22
UKN16	Fermanagh and Omagh	18
UKN15	Mid and East Antrim	16

## Sheet: socioecon_table
				If a new coronavirus (COVID-19) vaccine became available, would you accept the vaccine for yourself?
	Socio-econo-demographic	N	%	No, definitely not (N)	No, definitely not (%)	Unsure, but leaning towards no (N)	Unsure, but leaning towards no (%)	Unsure, but leaning towards yes (N)	Unsure, but leaning towards yes (%)	Yes, definitely (N)	Yes, definitely (%)
SEX	Female	8682	0.516171	788	9.1	1120	12.9	3071	35.4	3703	42.6
	Male	8138	0.483829	560	6.9	699	8.6	2429	29.9	4450	54.7
AGE	18-24	1978	0.117598	180	9.1	251	12.7	753	38.1	794	40.1
	25-34	2934	0.174435	352	12	414	14.1	1022	34.8	1146	39.1
	35-44	3027	0.179964	298	9.8	391	12.9	1042	34.4	1296	42.8
	45-54	3015	0.179251	231	7.7	351	11.6	1025	34	1408	46.7
	55-64	2528	0.150297	164	6.5	226	8.9	789	31.2	1349	53.4
	65-79	3150	0.187277	117	3.7	176	5.6	826	26.2	2031	64.5
	80+	188	0.0111772	6	3.2	10	5.3	43	22.9	129	68.6
highest EDUCATION	Level 1-3	7291	0.433472	629	8.6	823	11.3	2476	34	3363	46.1
	Level 4	7057	0.41956	453	6.4	712	10.1	2221	31.5	3671	52
	None/Other	2472	0.146968	266	10.8	284	11.5	803	32.5	1119	45.3
RELIGIOUS affiliation	Atheist or agnostic	5076	0.301784	362	7.1	521	10.3	1692	33.3	2501	49.3
	Christian	8279	0.492212	598	7.2	831	10	2549	30.8	4301	52
	Hindu	177	0.0105232	6	3.4	13	7.3	62	35	96	54.2
	Jewish	143	0.00850178	7	4.9	11	7.7	38	26.6	87	60.8
	Muslim	534	0.0317479	66	12.4	80	15	209	39.1	179	33.5
	Not given	1159	0.0689061	134	11.6	164	14.2	439	37.9	422	36.4
	other religion	1452	0.0863258	175	12.1	199	13.7	511	35.2	567	39
ETHNICITY	Asian/Asian British	845	0.0502378	65	7.7	103	12.2	336	39.8	341	40.4
	Black/Black British	413	0.0245541	81	19.6	88	21.3	113	27.4	131	31.7
	Mixed	321	0.0190844	41	12.8	40	12.5	107	33.3	133	41.4
	other ethnicity	315	0.0187277	52	16.5	51	16.2	112	35.6	100	31.8
	White	14926	0.887396	1109	7.4	1537	10.3	4832	32.4	7448	49.9
EMPLOYMENT status	full-time	7326	0.435553	641	8.8	801	10.9	2371	32.4	3513	48
	looking after home / family	925	0.0549941	89	9.6	133	14.4	345	37.3	358	38.7
	other	105	0.00624257	23	21.9	12	11.4	37	35.2	33	31.4
	part-time	2942	0.174911	238	8.1	394	13.4	1079	36.7	1231	41.8
	retired / disabled	3834	0.227943	192	5	285	7.4	1033	26.9	2324	60.6
	student	844	0.0501784	54	6.4	92	10.9	340	40.3	358	42.4
	unemployed	844	0.0501784	111	13.2	102	12.1	295	35	336	39.8
primary LANGUAGE	English or Welsh	15656	0.930797	1179	7.5	1637	10.5	5090	32.5	7750	49.5
	Other	1026	0.0609988	138	13.4	163	15.9	360	35.1	365	35.6
	Polish	138	0.00820452	31	22.5	19	13.8	50	36.2	38	27.5

## Sheet: ranking_yes
NUTS3_NAME	NUTS2_CODE	MEAN	95% HPD low	95% HPD high
Haringey and Islington	UKI	0.287	0.205	0.366
Redbridge and Waltham Forest	UKI	0.316	0.253	0.389
Barking & Dagenham and Havering	UKI	0.323	0.236	0.413
Lewisham and Southwark	UKI	0.327	0.253	0.397
Greater Manchester North East	UKD	0.338	0.269	0.41
Bexley and Greenwich	UKI	0.345	0.26	0.426
Ealing	UKI	0.345	0.244	0.456
Lambeth	UKI	0.353	0.261	0.453
Liverpool	UKD	0.363	0.272	0.453
Brent	UKI	0.365	0.271	0.461
Tower Hamlets	UKI	0.366	0.273	0.468
Sandwell	UKG	0.375	0.271	0.484
Blackburn with Darwen	UKD	0.379	0.256	0.494
Wandsworth	UKI	0.382	0.278	0.487
Blackpool	UKD	0.385	0.268	0.511
Kingston upon Hull, City of	UKE	0.387	0.286	0.491
Westminster	UKI	0.387	0.312	0.469
Harrow and Hillingdon	UKI	0.399	0.302	0.499
North and West Norfolk	UKH	0.401	0.294	0.508
Enfield	UKI	0.401	0.302	0.495
Manchester	UKD	0.406	0.321	0.488
South Teesside	UKC	0.407	0.301	0.52
Hackney and Newham	UKI	0.408	0.313	0.499
West Essex	UKH	0.409	0.303	0.514
N and NE Lincolnshire	UKE	0.41	0.319	0.504
Warrington	UKD	0.412	0.291	0.547
Ken. & Chelsea, Ham. & Fulham	UKI	0.413	0.298	0.536
Brighton and Hove	UKJ	0.414	0.311	0.516
South Hampshire	UKJ	0.414	0.325	0.513
Birmingham	UKG	0.417	0.348	0.483
Barnet	UKI	0.417	0.323	0.509
East Merseyside	UKD	0.419	0.326	0.515
Croydon	UKI	0.419	0.317	0.528
Mid Ulster	UKN	0.421	0.233	0.606
Central Valleys	UKL	0.426	0.315	0.531
Mid Lancashire	UKD	0.427	0.339	0.525
Wolverhampton	UKG	0.429	0.314	0.545
East Derbyshire	UKF	0.43	0.324	0.544
Merton, King. u. Thames, Sutton	UKI	0.432	0.345	0.514
Medway	UKJ	0.432	0.331	0.528
Bradford	UKE	0.434	0.352	0.517
Heart of Essex	UKH	0.434	0.318	0.55
Durham CC	UKC	0.438	0.342	0.537
Nottingham	UKF	0.438	0.325	0.539
E. & W. Dunb. and Helen. & Lomond	UKM	0.44	0.336	0.553
Stoke-on-Trent	UKG	0.441	0.318	0.567
Norwich and East Norfolk	UKH	0.442	0.345	0.553
Sunderland	UKC	0.443	0.331	0.545
Isle of Anglesey	UKL	0.444	0.329	0.568
Cornwall and Isles of Scilly	UKK	0.445	0.376	0.512
Greater Manchester North West	UKD	0.448	0.372	0.522
East Sussex CC	UKJ	0.448	0.369	0.523
East Lancashire	UKD	0.449	0.342	0.551
Bromley	UKI	0.449	0.349	0.544
North Nottinghamshire	UKF	0.45	0.355	0.547
Milton Keynes	UKJ	0.45	0.341	0.557
Swansea	UKL	0.45	0.332	0.573
North Northamptonshire	UKF	0.453	0.352	0.561
Hertfordshire	UKH	0.453	0.395	0.517
Sheffield	UKE	0.457	0.375	0.528
Dorset CC	UKK	0.458	0.363	0.55
Armagh C., Banbridge and Cra'von	UKN	0.458	0.285	0.619
Lancaster and Wyre	UKD	0.459	0.347	0.565
East Riding of Yorkshire	UKE	0.459	0.362	0.558
Peterborough	UKH	0.459	0.349	0.558
Kent Thames Gateway	UKJ	0.46	0.361	0.555
Derby	UKF	0.461	0.355	0.57
Bristol, City of	UKK	0.462	0.377	0.551
Central Hampshire	UKJ	0.463	0.384	0.546
Bridgend and Neath Port Talbot	UKL	0.463	0.345	0.576
Newry, Mourne and Down	UKN	0.463	0.282	0.642
Wirral	UKD	0.464	0.359	0.573
Monmouthshire and Newport	UKL	0.464	0.341	0.583
Darlington	UKC	0.465	0.309	0.61
West Northamptonshire	UKF	0.465	0.366	0.561
North Lanarkshire	UKM	0.465	0.379	0.558
Dudley	UKG	0.466	0.36	0.585
Clackmannanshire and Fife	UKM	0.467	0.374	0.55
Calderdale and Kirklees	UKE	0.468	0.388	0.553
Warwickshire	UKG	0.468	0.392	0.549
Essex Thames Gateway	UKH	0.469	0.374	0.569
Buckinghamshire CC	UKJ	0.47	0.37	0.565
Wakefield	UKE	0.472	0.36	0.593
Lochaer, Skye & Localsh, Arran ...	UKM	0.472	0.322	0.626
West Surrey	UKJ	0.473	0.395	0.551
Swindon	UKK	0.474	0.339	0.621
Greater Manchester South West	UKD	0.475	0.372	0.577
Central Bedfordshire	UKH	0.476	0.365	0.574
Torbay	UKK	0.476	0.327	0.629
Barns., Doncs. and Rotherham	UKE	0.477	0.39	0.559
Coventry	UKG	0.477	0.374	0.574
Bath, Somerset and S. Gloucs.	UKK	0.478	0.385	0.564
Antrim and Newtownabbey	UKN	0.478	0.347	0.615
Powys	UKL	0.479	0.36	0.602
Glasgow City	UKM	0.479	0.403	0.56
Walsall	UKG	0.48	0.367	0.608
Bournemouth and Poole	UKK	0.48	0.381	0.575
Leeds	UKE	0.481	0.406	0.554
Hartlepool and Stockton-on-Tees	UKC	0.483	0.357	0.597
Worcestershire	UKG	0.484	0.405	0.557
Leicester	UKF	0.486	0.375	0.582
Berkshire	UKJ	0.487	0.407	0.568
Somerset	UKK	0.487	0.405	0.57
East and North Ayrshire	UKM	0.487	0.379	0.584
Telford and Wrekin	UKG	0.489	0.347	0.629
Perth & Kinross and Stirling	UKM	0.49	0.389	0.593
Thurrock	UKH	0.492	0.332	0.642
Inverness, Moray ...	UKM	0.492	0.373	0.607
West Kent	UKJ	0.493	0.384	0.619
Belfast	UKN	0.495	0.382	0.605
Isle of Wight	UKJ	0.497	0.368	0.623
Sefton	UKD	0.498	0.397	0.6
East Kent	UKJ	0.499	0.42	0.576
Cambridgeshire CC	UKH	0.501	0.416	0.584
Luton	UKH	0.506	0.388	0.627
Hounslow and Rich. u. Thames	UKI	0.506	0.407	0.611
South Nottinghamshire	UKF	0.51	0.422	0.599
Southend-on-Sea	UKH	0.51	0.386	0.633
West Sussex (North East)	UKJ	0.51	0.409	0.609
Solihull	UKG	0.513	0.402	0.627
Leicestershire CC and Rutland	UKF	0.516	0.431	0.595
Plymouth	UKK	0.516	0.41	0.62
Camden and City of London	UKI	0.517	0.386	0.649
West Lothian	UKM	0.517	0.399	0.632
Lincolnshire	UKF	0.519	0.454	0.589
Northumberland	UKC	0.521	0.415	0.619
Staffordshire CC	UKG	0.521	0.444	0.594
Suffolk	UKH	0.522	0.454	0.599
Flintshire and Wrexham	UKL	0.524	0.408	0.65
Portsmouth	UKJ	0.525	0.425	0.627
Greater Manchester South East	UKD	0.526	0.445	0.61
Gloucestershire	UKK	0.526	0.442	0.611
Cardiff and Vale of Glamorgan	UKL	0.526	0.444	0.61
Chorley and West Lancashire	UKD	0.527	0.406	0.659
South West Wales	UKL	0.529	0.434	0.624
Herefordshire, County of	UKG	0.53	0.392	0.66
Bedford	UKH	0.531	0.389	0.68
Essex Haven Gateway	UKH	0.531	0.441	0.626
East Lothian and Midlothian	UKM	0.532	0.418	0.648
Fermanagh and Omagh	UKN	0.532	0.351	0.702
North Hampshire	UKJ	0.534	0.422	0.641
Mid and East Antrim	UKN	0.534	0.333	0.725
Angus and Dundee City	UKM	0.535	0.439	0.628
Inverclyde, E. Renf., and Renf.	UKM	0.535	0.438	0.628
Southampton	UKJ	0.536	0.422	0.654
North Yorkshire CC	UKE	0.539	0.46	0.621
Devon CC	UKK	0.539	0.463	0.615
Wiltshire	UKK	0.54	0.446	0.629
Na h-Eileanan Siar (Western Isles)	UKM	0.54	0.426	0.663
South Lanarkshire	UKM	0.54	0.407	0.653
South Ayrshire	UKM	0.542	0.392	0.703
South and West Derbyshire	UKF	0.543	0.457	0.633
Falkirk	UKM	0.545	0.424	0.666
Derry City and Strabane	UKN	0.545	0.402	0.701
Cheshire West and Chester	UKD	0.551	0.425	0.676
Oxfordshire	UKJ	0.555	0.466	0.641
Shropshire CC	UKG	0.558	0.443	0.67
Lisburn and Castlereagh	UKN	0.561	0.385	0.729
Cheshire East	UKD	0.566	0.467	0.671
East Surrey	UKJ	0.567	0.46	0.661
Ards and North Down	UKN	0.567	0.422	0.711
York	UKE	0.57	0.437	0.68
Breckland and South Norfolk	UKH	0.576	0.469	0.679
Dumfries & Galloway	UKM	0.577	0.472	0.669
Mid Kent	UKJ	0.578	0.474	0.674
Gwent Valleys	UKL	0.581	0.463	0.685
Causeway Coast and Glens	UKN	0.585	0.419	0.732
West Cumbria	UKD	0.586	0.452	0.715
Edinburgh, City of	UKM	0.589	0.513	0.66
Tyneside	UKC	0.591	0.521	0.664
West Sussex (South West)	UKJ	0.593	0.491	0.702
Conwy and Denbighshire	UKL	0.599	0.48	0.707
Aberdeen City and Aberdeenshire	UKM	0.616	0.535	0.694
East Cumbria	UKD	0.629	0.518	0.737

## Sheet: ranking_no
NUTS3_NAME	NUTS2_CODE	MEAN	95% HPD low	95% HPD high
Haringey and Islington	UKI	0.195	0.128	0.265
Redbridge and Waltham Forest	UKI	0.177	0.124	0.232
Lambeth	UKI	0.164	0.101	0.231
Ealing	UKI	0.163	0.091	0.241
Blackburn with Darwen	UKD	0.156	0.085	0.235
Barking & Dagenham and Havering	UKI	0.155	0.098	0.215
Brent	UKI	0.155	0.097	0.223
Lewisham and Southwark	UKI	0.149	0.106	0.198
Greater Manchester North East	UKD	0.14	0.098	0.19
Tower Hamlets	UKI	0.139	0.085	0.199
Sandwell	UKG	0.137	0.085	0.197
Bexley and Greenwich	UKI	0.137	0.092	0.188
Hackney and Newham	UKI	0.135	0.079	0.189
Westminster	UKI	0.131	0.088	0.174
Wandsworth	UKI	0.131	0.076	0.19
Liverpool	UKD	0.129	0.082	0.183
Blackpool	UKD	0.124	0.068	0.191
Enfield	UKI	0.122	0.072	0.171
Manchester	UKD	0.121	0.08	0.167
Ken. & Chelsea, Ham. & Fulham	UKI	0.121	0.06	0.189
Kingston upon Hull, City of	UKE	0.12	0.072	0.173
Barnet	UKI	0.119	0.072	0.173
Harrow and Hillingdon	UKI	0.119	0.069	0.17
Mid Ulster	UKN	0.117	0.039	0.202
Warrington	UKD	0.116	0.054	0.183
Leicester	UKF	0.113	0.068	0.166
Medway	UKJ	0.113	0.071	0.163
Brighton and Hove	UKJ	0.111	0.069	0.161
N and NE Lincolnshire	UKE	0.109	0.067	0.152
West Essex	UKH	0.109	0.066	0.157
South Teesside	UKC	0.108	0.061	0.162
Bradford	UKE	0.108	0.068	0.152
Croydon	UKI	0.108	0.063	0.158
South Hampshire	UKJ	0.108	0.068	0.151
Peterborough	UKH	0.106	0.058	0.151
North and West Norfolk	UKH	0.106	0.062	0.155
Sunderland	UKC	0.105	0.061	0.151
East Merseyside	UKD	0.105	0.063	0.149
Birmingham	UKG	0.105	0.076	0.136
Wolverhampton	UKG	0.105	0.058	0.156
Merton, King. u. Thames, Sutton	UKI	0.105	0.068	0.142
Derby	UKF	0.104	0.06	0.151
Nottingham	UKF	0.103	0.061	0.148
Mid Lancashire	UKD	0.102	0.062	0.146
Milton Keynes	UKJ	0.1	0.055	0.148
East Lancashire	UKD	0.099	0.056	0.139
Bromley	UKI	0.099	0.06	0.142
E. & W. Dunb. and Helen. & Lomond	UKM	0.099	0.055	0.144
East Derbyshire	UKF	0.098	0.056	0.142
Central Valleys	UKL	0.098	0.057	0.143
Swansea	UKL	0.098	0.053	0.147
Heart of Essex	UKH	0.097	0.053	0.146
Newry, Mourne and Down	UKN	0.097	0.035	0.177
Kent Thames Gateway	UKJ	0.096	0.063	0.136
Armagh C., Banbridge and Cra'von	UKN	0.096	0.037	0.16
Sheffield	UKE	0.095	0.063	0.127
Stoke-on-Trent	UKG	0.095	0.051	0.144
Bristol, City of	UKK	0.095	0.062	0.134
Norwich and East Norfolk	UKH	0.093	0.054	0.129
Isle of Anglesey	UKL	0.093	0.049	0.142
Greater Manchester North West	UKD	0.092	0.065	0.12
North Northamptonshire	UKF	0.092	0.053	0.132
Powys	UKL	0.092	0.05	0.142
Durham CC	UKC	0.091	0.056	0.131
East Sussex CC	UKJ	0.091	0.062	0.122
Darlington	UKC	0.09	0.038	0.145
Coventry	UKG	0.09	0.058	0.128
Thurrock	UKH	0.09	0.039	0.146
Cornwall and Isles of Scilly	UKK	0.09	0.063	0.116
Greater Manchester South West	UKD	0.088	0.055	0.128
Lancaster and Wyre	UKD	0.088	0.052	0.13
Hertfordshire	UKH	0.088	0.066	0.11
Essex Thames Gateway	UKH	0.088	0.056	0.129
Monmouthshire and Newport	UKL	0.088	0.048	0.134
East Riding of Yorkshire	UKE	0.087	0.052	0.125
Dorset CC	UKK	0.087	0.056	0.122
Bridgend and Neath Port Talbot	UKL	0.087	0.052	0.129
Calderdale and Kirklees	UKE	0.086	0.056	0.118
Telford and Wrekin	UKG	0.086	0.043	0.138
Dudley	UKG	0.086	0.051	0.129
Wakefield	UKE	0.085	0.047	0.127
North Nottinghamshire	UKF	0.085	0.051	0.119
West Northamptonshire	UKF	0.085	0.054	0.121
Warwickshire	UKG	0.085	0.057	0.114
Walsall	UKG	0.085	0.047	0.128
Luton	UKH	0.085	0.045	0.133
Swindon	UKK	0.085	0.041	0.138
North Lanarkshire	UKM	0.085	0.057	0.119
Wirral	UKD	0.084	0.05	0.122
Camden and City of London	UKI	0.084	0.038	0.136
Torbay	UKK	0.084	0.036	0.137
Lochaer, Skye & Localsh, Arran ...	UKM	0.084	0.036	0.138
Perth & Kinross and Stirling	UKM	0.084	0.049	0.12
Antrim and Newtownabbey	UKN	0.084	0.042	0.134
West Surrey	UKJ	0.083	0.056	0.11
Bath, Somerset and S. Gloucs.	UKK	0.083	0.054	0.117
Barns., Doncs. and Rotherham	UKE	0.082	0.057	0.111
Glasgow City	UKM	0.082	0.055	0.108
Hartlepool and Stockton-on-Tees	UKC	0.081	0.045	0.125
Leeds	UKE	0.081	0.056	0.108
Southend-on-Sea	UKH	0.081	0.041	0.123
Buckinghamshire CC	UKJ	0.081	0.049	0.116
Central Hampshire	UKJ	0.081	0.055	0.11
Clackmannanshire and Fife	UKM	0.081	0.053	0.114
Bedford	UKH	0.08	0.032	0.131
Bournemouth and Poole	UKK	0.08	0.05	0.112
Somerset	UKK	0.08	0.053	0.108
Inverness, Moray ...	UKM	0.08	0.041	0.12
Worcestershire	UKG	0.079	0.055	0.105
Central Bedfordshire	UKH	0.078	0.047	0.113
Hounslow and Rich. u. Thames	UKI	0.078	0.046	0.115
East and North Ayrshire	UKM	0.078	0.046	0.113
Cambridgeshire CC	UKH	0.077	0.053	0.107
Berkshire	UKJ	0.077	0.053	0.105
Isle of Wight	UKJ	0.077	0.041	0.121
West Kent	UKJ	0.077	0.042	0.114
Belfast	UKN	0.077	0.043	0.113
Mid and East Antrim	UKN	0.074	0.02	0.137
Sefton	UKD	0.073	0.045	0.104
Herefordshire, County of	UKG	0.073	0.035	0.117
Cardiff and Vale of Glamorgan	UKL	0.073	0.047	0.101
Solihull	UKG	0.072	0.043	0.107
Portsmouth	UKJ	0.072	0.039	0.103
Fermanagh and Omagh	UKN	0.072	0.027	0.129
Southampton	UKJ	0.071	0.037	0.107
Plymouth	UKK	0.071	0.04	0.103
Chorley and West Lancashire	UKD	0.07	0.035	0.107
Gloucestershire	UKK	0.07	0.047	0.099
West Lothian	UKM	0.07	0.036	0.107
South Nottinghamshire	UKF	0.069	0.044	0.096
Staffordshire CC	UKG	0.069	0.049	0.092
East Kent	UKJ	0.069	0.049	0.092
Leicestershire CC and Rutland	UKF	0.068	0.046	0.092
Essex Haven Gateway	UKH	0.067	0.043	0.092
West Sussex (North East)	UKJ	0.067	0.042	0.097
South West Wales	UKL	0.067	0.043	0.095
Angus and Dundee City	UKM	0.067	0.041	0.096
East Lothian and Midlothian	UKM	0.067	0.038	0.103
Northumberland	UKC	0.066	0.039	0.097
Suffolk	UKH	0.066	0.047	0.085
North Hampshire	UKJ	0.066	0.037	0.099
Flintshire and Wrexham	UKL	0.066	0.034	0.101
Na h-Eileanan Siar (Western Isles)	UKM	0.066	0.033	0.1
Derry City and Strabane	UKN	0.066	0.026	0.109
Greater Manchester South East	UKD	0.065	0.043	0.088
South and West Derbyshire	UKF	0.065	0.04	0.095
Falkirk	UKM	0.065	0.034	0.098
South Ayrshire	UKM	0.065	0.028	0.109
Devon CC	UKK	0.064	0.044	0.086
Lincolnshire	UKF	0.063	0.046	0.081
Inverclyde, E. Renf., and Renf.	UKM	0.063	0.039	0.089
South Lanarkshire	UKM	0.063	0.032	0.1
Ards and North Down	UKN	0.063	0.026	0.108
Cheshire West and Chester	UKD	0.062	0.033	0.096
Shropshire CC	UKG	0.062	0.032	0.092
Wiltshire	UKK	0.062	0.039	0.087
North Yorkshire CC	UKE	0.061	0.041	0.082
Oxfordshire	UKJ	0.061	0.039	0.083
Lisburn and Castlereagh	UKN	0.061	0.021	0.105
Cheshire East	UKD	0.06	0.035	0.089
Edinburgh, City of	UKM	0.06	0.041	0.082
Causeway Coast and Glens	UKN	0.06	0.022	0.103
East Surrey	UKJ	0.059	0.034	0.085
York	UKE	0.057	0.03	0.088
Mid Kent	UKJ	0.056	0.032	0.083
Gwent Valleys	UKL	0.056	0.03	0.084
West Sussex (South West)	UKJ	0.054	0.029	0.078
Dumfries & Galloway	UKM	0.054	0.032	0.08
West Cumbria	UKD	0.053	0.023	0.085
Breckland and South Norfolk	UKH	0.053	0.032	0.079
Conwy and Denbighshire	UKL	0.052	0.026	0.078
Tyneside	UKC	0.049	0.034	0.064
Aberdeen City and Aberdeenshire	UKM	0.044	0.028	0.061
East Cumbria	UKD	0.042	0.023	0.064

## Sheet: ranking_unsure_yes
NUTS3_NAME	NUTS2_CODE	MEAN	95% HPD low	95% HPD high
Greater Manchester North East	UKD	0.362	0.341	0.384
Bexley and Greenwich	UKI	0.362	0.336	0.384
Lewisham and Southwark	UKI	0.361	0.337	0.384
Liverpool	UKD	0.358	0.334	0.383
North and West Norfolk	UKH	0.358	0.323	0.39
Barking & Dagenham and Havering	UKI	0.357	0.329	0.381
Kingston upon Hull, City of	UKE	0.351	0.318	0.382
South Teesside	UKC	0.35	0.316	0.383
Blackpool	UKD	0.349	0.312	0.381
Central Valleys	UKL	0.349	0.31	0.383
Durham CC	UKC	0.348	0.314	0.381
Birmingham	UKG	0.348	0.322	0.374
West Essex	UKH	0.348	0.309	0.382
N and NE Lincolnshire	UKE	0.347	0.316	0.379
North Nottinghamshire	UKF	0.347	0.31	0.38
Tower Hamlets	UKI	0.346	0.317	0.373
South Hampshire	UKJ	0.346	0.314	0.374
East Merseyside	UKD	0.345	0.311	0.376
East Derbyshire	UKF	0.345	0.306	0.384
Heart of Essex	UKH	0.345	0.304	0.381
Harrow and Hillingdon	UKI	0.345	0.313	0.375
Cornwall and Isles of Scilly	UKK	0.345	0.318	0.371
Mid Lancashire	UKD	0.344	0.312	0.376
Norwich and East Norfolk	UKH	0.344	0.302	0.38
Greater Manchester North West	UKD	0.343	0.312	0.373
Sandwell	UKG	0.343	0.31	0.373
Wandsworth	UKI	0.343	0.31	0.371
Central Hampshire	UKJ	0.342	0.309	0.372
Stoke-on-Trent	UKG	0.341	0.294	0.379
Hertfordshire	UKH	0.341	0.315	0.367
Westminster	UKI	0.341	0.311	0.369
Haringey and Islington	UKI	0.341	0.312	0.369
Croydon	UKI	0.341	0.306	0.375
Brighton and Hove	UKJ	0.341	0.305	0.372
East Sussex CC	UKJ	0.341	0.31	0.37
Isle of Anglesey	UKL	0.341	0.297	0.383
Wolverhampton	UKG	0.34	0.299	0.376
Redbridge and Waltham Forest	UKI	0.34	0.315	0.367
Clackmannanshire and Fife	UKM	0.34	0.303	0.372
Enfield	UKI	0.339	0.305	0.37
Dorset CC	UKK	0.339	0.301	0.376
Merton, King. u. Thames, Sutton	UKI	0.338	0.304	0.37
Buckinghamshire CC	UKJ	0.338	0.301	0.375
Manchester	UKD	0.337	0.307	0.368
Lancaster and Wyre	UKD	0.337	0.293	0.376
Wirral	UKD	0.337	0.291	0.376
East Riding of Yorkshire	UKE	0.337	0.299	0.374
North Northamptonshire	UKF	0.337	0.299	0.372
Central Bedfordshire	UKH	0.337	0.294	0.38
E. & W. Dunb. and Helen. & Lomond	UKM	0.337	0.298	0.375
Warrington	UKD	0.336	0.294	0.374
West Northamptonshire	UKF	0.336	0.296	0.372
Ealing	UKI	0.335	0.302	0.367
Bridgend and Neath Port Talbot	UKL	0.335	0.288	0.377
North Lanarkshire	UKM	0.335	0.297	0.37
Bradford	UKE	0.334	0.299	0.368
Calderdale and Kirklees	UKE	0.334	0.298	0.364
Nottingham	UKF	0.334	0.293	0.371
Warwickshire	UKG	0.334	0.301	0.362
Dudley	UKG	0.333	0.286	0.373
Ken. & Chelsea, Ham. & Fulham	UKI	0.333	0.295	0.368
Monmouthshire and Newport	UKL	0.333	0.282	0.375
Barns., Doncs. and Rotherham	UKE	0.332	0.294	0.367
Barnet	UKI	0.332	0.302	0.363
West Surrey	UKJ	0.332	0.301	0.364
East Lancashire	UKD	0.331	0.288	0.37
Leeds	UKE	0.331	0.299	0.361
Bromley	UKI	0.331	0.295	0.365
East Kent	UKJ	0.331	0.295	0.368
Swansea	UKL	0.331	0.288	0.375
Lochaer, Skye & Localsh, Arran ...	UKM	0.331	0.267	0.382
Glasgow City	UKM	0.331	0.296	0.366
Darlington	UKC	0.33	0.271	0.381
Sheffield	UKE	0.33	0.301	0.36
Wakefield	UKE	0.33	0.28	0.371
Lambeth	UKI	0.33	0.296	0.364
Berkshire	UKJ	0.33	0.294	0.364
Bournemouth and Poole	UKK	0.33	0.287	0.373
Mid Ulster	UKN	0.33	0.269	0.383
Worcestershire	UKG	0.329	0.296	0.363
Brent	UKI	0.329	0.296	0.359
Swindon	UKK	0.329	0.273	0.377
Torbay	UKK	0.329	0.265	0.379
Sunderland	UKC	0.328	0.288	0.365
Milton Keynes	UKJ	0.328	0.287	0.36
Bath, Somerset and S. Gloucs.	UKK	0.328	0.293	0.362
East and North Ayrshire	UKM	0.328	0.284	0.369
Essex Thames Gateway	UKH	0.327	0.286	0.366
Kent Thames Gateway	UKJ	0.327	0.285	0.366
Armagh C., Banbridge and Cra'von	UKN	0.327	0.263	0.382
Antrim and Newtownabbey	UKN	0.327	0.274	0.376
Hartlepool and Stockton-on-Tees	UKC	0.326	0.278	0.372
Sefton	UKD	0.326	0.28	0.37
Medway	UKJ	0.326	0.289	0.365
Bristol, City of	UKK	0.326	0.293	0.359
Greater Manchester South West	UKD	0.325	0.282	0.364
West Sussex (North East)	UKJ	0.325	0.28	0.37
Somerset	UKK	0.325	0.288	0.359
West Kent	UKJ	0.324	0.271	0.371
Lincolnshire	UKF	0.323	0.291	0.358
Walsall	UKG	0.323	0.271	0.371
Newry, Mourne and Down	UKN	0.323	0.258	0.382
South Nottinghamshire	UKF	0.322	0.279	0.36
Belfast	UKN	0.322	0.27	0.367
Coventry	UKG	0.321	0.275	0.361
Hackney and Newham	UKI	0.321	0.286	0.354
Isle of Wight	UKJ	0.321	0.267	0.374
Inverness, Moray ...	UKM	0.321	0.273	0.364
Blackburn with Darwen	UKD	0.318	0.275	0.36
Leicestershire CC and Rutland	UKF	0.318	0.277	0.355
Cambridgeshire CC	UKH	0.318	0.282	0.354
Northumberland	UKC	0.317	0.274	0.365
Derby	UKF	0.317	0.272	0.355
Peterborough	UKH	0.317	0.274	0.358
Solihull	UKG	0.316	0.262	0.365
Suffolk	UKH	0.316	0.278	0.351
Perth & Kinross and Stirling	UKM	0.316	0.273	0.358
West Lothian	UKM	0.315	0.261	0.361
Greater Manchester South East	UKD	0.314	0.274	0.354
Telford and Wrekin	UKG	0.314	0.254	0.364
Plymouth	UKK	0.314	0.264	0.36
Flintshire and Wrexham	UKL	0.314	0.257	0.364
Powys	UKL	0.314	0.262	0.36
Hounslow and Rich. u. Thames	UKI	0.313	0.268	0.358
Staffordshire CC	UKG	0.312	0.274	0.347
North Yorkshire CC	UKE	0.31	0.266	0.348
Thurrock	UKH	0.31	0.246	0.368
South West Wales	UKL	0.31	0.26	0.353
Inverclyde, E. Renf., and Renf.	UKM	0.31	0.265	0.356
Essex Haven Gateway	UKH	0.308	0.262	0.352
Gloucestershire	UKK	0.308	0.269	0.345
Chorley and West Lancashire	UKD	0.307	0.245	0.359
North Hampshire	UKJ	0.307	0.256	0.355
Wiltshire	UKK	0.307	0.263	0.351
Southend-on-Sea	UKH	0.306	0.249	0.358
East Lothian and Midlothian	UKM	0.306	0.254	0.359
Portsmouth	UKJ	0.305	0.261	0.35
Luton	UKH	0.304	0.251	0.352
Devon CC	UKK	0.304	0.266	0.339
Cardiff and Vale of Glamorgan	UKL	0.304	0.266	0.342
Angus and Dundee City	UKM	0.304	0.261	0.349
South Lanarkshire	UKM	0.304	0.246	0.357
Na h-Eileanan Siar (Western Isles)	UKM	0.302	0.243	0.353
Herefordshire, County of	UKG	0.301	0.241	0.359
South Ayrshire	UKM	0.3	0.221	0.366
Fermanagh and Omagh	UKN	0.299	0.22	0.371
Cheshire West and Chester	UKD	0.298	0.236	0.36
South and West Derbyshire	UKF	0.298	0.256	0.335
Southampton	UKJ	0.298	0.246	0.353
Falkirk	UKM	0.298	0.242	0.361
Camden and City of London	UKI	0.297	0.245	0.35
Oxfordshire	UKJ	0.297	0.252	0.342
Derry City and Strabane	UKN	0.297	0.221	0.358
Mid and East Antrim	UKN	0.296	0.207	0.373
Shropshire CC	UKG	0.292	0.235	0.348
Bedford	UKH	0.292	0.226	0.347
Lisburn and Castlereagh	UKN	0.291	0.208	0.372
Leicester	UKF	0.29	0.245	0.335
Breckland and South Norfolk	UKH	0.29	0.233	0.345
East Surrey	UKJ	0.29	0.237	0.339
York	UKE	0.289	0.227	0.35
Cheshire East	UKD	0.288	0.236	0.336
Dumfries & Galloway	UKM	0.288	0.238	0.34
Tyneside	UKC	0.284	0.245	0.326
Mid Kent	UKJ	0.284	0.234	0.335
Gwent Valleys	UKL	0.282	0.225	0.337
Ards and North Down	UKN	0.282	0.214	0.346
West Cumbria	UKD	0.281	0.212	0.349
West Sussex (South West)	UKJ	0.275	0.216	0.331
Causeway Coast and Glens	UKN	0.273	0.199	0.351
Conwy and Denbighshire	UKL	0.272	0.208	0.331
Aberdeen City and Aberdeenshire	UKM	0.271	0.224	0.314
Edinburgh, City of	UKM	0.271	0.229	0.31
East Cumbria	UKD	0.263	0.199	0.325

## Sheet: ranking_unsure_no
NUTS3_NAME	NUTS2_CODE	MEAN	95% HPD low	95% HPD high
Haringey and Islington	UKI	0.177	0.148	0.205
Redbridge and Waltham Forest	UKI	0.168	0.142	0.192
Barking & Dagenham and Havering	UKI	0.165	0.131	0.199
Lewisham and Southwark	UKI	0.162	0.135	0.19
Greater Manchester North East	UKD	0.16	0.132	0.189
Ealing	UKI	0.157	0.117	0.188
Bexley and Greenwich	UKI	0.155	0.125	0.188
Lambeth	UKI	0.153	0.12	0.183
Liverpool	UKD	0.15	0.115	0.183
Brent	UKI	0.15	0.119	0.181
Tower Hamlets	UKI	0.149	0.115	0.184
Blackburn with Darwen	UKD	0.148	0.111	0.186
Sandwell	UKG	0.145	0.109	0.182
Wandsworth	UKI	0.144	0.105	0.179
Blackpool	UKD	0.143	0.098	0.184
Kingston upon Hull, City of	UKE	0.142	0.106	0.178
Westminster	UKI	0.142	0.114	0.17
Enfield	UKI	0.138	0.106	0.171
Warrington	UKD	0.137	0.088	0.18
Harrow and Hillingdon	UKI	0.137	0.103	0.172
Hackney and Newham	UKI	0.136	0.107	0.167
South Teesside	UKC	0.135	0.095	0.173
Manchester	UKD	0.135	0.109	0.165
N and NE Lincolnshire	UKE	0.135	0.103	0.169
North and West Norfolk	UKH	0.135	0.098	0.176
West Essex	UKH	0.134	0.098	0.171
Ken. & Chelsea, Ham. & Fulham	UKI	0.133	0.093	0.173
Brighton and Hove	UKJ	0.133	0.097	0.167
Mid Ulster	UKN	0.133	0.07	0.192
Croydon	UKI	0.132	0.093	0.168
Barnet	UKI	0.132	0.1	0.162
South Hampshire	UKJ	0.132	0.099	0.166
East Merseyside	UKD	0.131	0.1	0.167
Birmingham	UKG	0.129	0.107	0.153
Medway	UKJ	0.128	0.095	0.16
Mid Lancashire	UKD	0.127	0.094	0.159
Central Valleys	UKL	0.127	0.088	0.163
East Derbyshire	UKF	0.126	0.089	0.164
Wolverhampton	UKG	0.126	0.089	0.166
Nottingham	UKF	0.125	0.091	0.161
Merton, King. u. Thames, Sutton	UKI	0.125	0.098	0.154
E. & W. Dunb. and Helen. & Lomond	UKM	0.125	0.087	0.16
Sunderland	UKC	0.124	0.089	0.159
Bradford	UKE	0.124	0.099	0.151
Heart of Essex	UKH	0.124	0.086	0.166
Durham CC	UKC	0.123	0.089	0.158
Stoke-on-Trent	UKG	0.123	0.082	0.165
Milton Keynes	UKJ	0.122	0.086	0.159
Isle of Anglesey	UKL	0.122	0.082	0.164
Norwich and East Norfolk	UKH	0.121	0.086	0.155
Bromley	UKI	0.121	0.089	0.154
Swansea	UKL	0.121	0.081	0.16
East Lancashire	UKD	0.12	0.087	0.155
East Sussex CC	UKJ	0.12	0.094	0.147
Cornwall and Isles of Scilly	UKK	0.12	0.097	0.145
Armagh C., Banbridge and Cra'von	UKN	0.119	0.067	0.174
Greater Manchester North West	UKD	0.118	0.093	0.142
Sheffield	UKE	0.118	0.094	0.144
North Nottinghamshire	UKF	0.118	0.086	0.152
North Northamptonshire	UKF	0.118	0.081	0.151
Peterborough	UKH	0.118	0.086	0.15
Hertfordshire	UKH	0.118	0.099	0.14
Newry, Mourne and Down	UKN	0.118	0.063	0.178
East Riding of Yorkshire	UKE	0.117	0.085	0.152
Derby	UKF	0.117	0.083	0.15
Kent Thames Gateway	UKJ	0.117	0.087	0.148
Darlington	UKC	0.116	0.07	0.164
Lancaster and Wyre	UKD	0.116	0.08	0.152
Bristol, City of	UKK	0.116	0.087	0.144
Dorset CC	UKK	0.116	0.085	0.147
Bridgend and Neath Port Talbot	UKL	0.116	0.08	0.154
Dudley	UKG	0.115	0.079	0.151
Essex Thames Gateway	UKH	0.115	0.085	0.148
Monmouthshire and Newport	UKL	0.115	0.078	0.156
Powys	UKL	0.115	0.077	0.154
North Lanarkshire	UKM	0.115	0.086	0.145
Wirral	UKD	0.114	0.078	0.148
West Northamptonshire	UKF	0.114	0.083	0.146
Greater Manchester South West	UKD	0.113	0.081	0.146
Calderdale and Kirklees	UKE	0.113	0.086	0.14
Wakefield	UKE	0.113	0.076	0.15
Warwickshire	UKG	0.113	0.087	0.14
Coventry	UKG	0.113	0.082	0.143
Central Hampshire	UKJ	0.113	0.086	0.14
Lochaer, Skye & Localsh, Arran ...	UKM	0.113	0.062	0.161
Walsall	UKG	0.112	0.076	0.15
West Surrey	UKJ	0.112	0.087	0.14
Swindon	UKK	0.112	0.066	0.157
Torbay	UKK	0.112	0.063	0.159
Clackmannanshire and Fife	UKM	0.112	0.084	0.142
Buckinghamshire CC	UKJ	0.111	0.081	0.145
Bath, Somerset and S. Gloucs.	UKK	0.111	0.08	0.139
Antrim and Newtownabbey	UKN	0.111	0.069	0.155
Hartlepool and Stockton-on-Tees	UKC	0.11	0.073	0.149
Barns., Doncs. and Rotherham	UKE	0.11	0.084	0.137
Leicester	UKF	0.11	0.085	0.141
Telford and Wrekin	UKG	0.11	0.067	0.156
Perth & Kinross and Stirling	UKM	0.11	0.08	0.145
Central Bedfordshire	UKH	0.109	0.078	0.145
Bournemouth and Poole	UKK	0.109	0.081	0.141
Leeds	UKE	0.108	0.084	0.131
Worcestershire	UKG	0.108	0.083	0.132
Thurrock	UKH	0.108	0.064	0.155
Somerset	UKK	0.108	0.083	0.135
Glasgow City	UKM	0.108	0.083	0.133
East and North Ayrshire	UKM	0.108	0.076	0.141
Inverness, Moray ...	UKM	0.107	0.072	0.145
Berkshire	UKJ	0.106	0.083	0.134
West Kent	UKJ	0.106	0.068	0.141
Belfast	UKN	0.106	0.072	0.141
Luton	UKH	0.105	0.069	0.139
Isle of Wight	UKJ	0.105	0.066	0.145
Cambridgeshire CC	UKH	0.104	0.077	0.13
Sefton	UKD	0.103	0.073	0.135
Southend-on-Sea	UKH	0.103	0.066	0.14
Hounslow and Rich. u. Thames	UKI	0.103	0.073	0.134
Camden and City of London	UKI	0.102	0.061	0.139
East Kent	UKJ	0.101	0.077	0.125
Solihull	UKG	0.1	0.068	0.135
Plymouth	UKK	0.1	0.067	0.132
South Nottinghamshire	UKF	0.099	0.072	0.127
Leicestershire CC and Rutland	UKF	0.098	0.073	0.122
Bedford	UKH	0.098	0.059	0.143
West Sussex (North East)	UKJ	0.098	0.067	0.127
Portsmouth	UKJ	0.098	0.067	0.13
West Lothian	UKM	0.098	0.064	0.136
Staffordshire CC	UKG	0.097	0.075	0.12
Cardiff and Vale of Glamorgan	UKL	0.097	0.072	0.122
Mid and East Antrim	UKN	0.097	0.042	0.157
Fermanagh and Omagh	UKN	0.097	0.047	0.15
Northumberland	UKC	0.096	0.065	0.128
Chorley and West Lancashire	UKD	0.096	0.058	0.133
Herefordshire, County of	UKG	0.096	0.057	0.135
Suffolk	UKH	0.096	0.074	0.117
Gloucestershire	UKK	0.096	0.071	0.122
Greater Manchester South East	UKD	0.095	0.07	0.119
Southampton	UKJ	0.095	0.061	0.128
South West Wales	UKL	0.095	0.068	0.123
Flintshire and Wrexham	UKL	0.095	0.062	0.134
East Lothian and Midlothian	UKM	0.095	0.061	0.129
South and West Derbyshire	UKF	0.094	0.064	0.121
Lincolnshire	UKF	0.094	0.074	0.114
Essex Haven Gateway	UKH	0.094	0.068	0.121
North Hampshire	UKJ	0.094	0.06	0.127
Angus and Dundee City	UKM	0.094	0.067	0.122
Devon CC	UKK	0.093	0.07	0.116
Na h-Eileanan Siar (Western Isles)	UKM	0.093	0.059	0.129
Falkirk	UKM	0.092	0.058	0.127
Inverclyde, E. Renf., and Renf.	UKM	0.092	0.065	0.12
South Ayrshire	UKM	0.092	0.049	0.138
South Lanarkshire	UKM	0.092	0.056	0.13
Derry City and Strabane	UKN	0.092	0.048	0.134
Wiltshire	UKK	0.091	0.065	0.119
Cheshire West and Chester	UKD	0.09	0.053	0.124
North Yorkshire CC	UKE	0.09	0.068	0.115
Shropshire CC	UKG	0.088	0.056	0.12
Oxfordshire	UKJ	0.087	0.065	0.113
Ards and North Down	UKN	0.087	0.049	0.132
Lisburn and Castlereagh	UKN	0.087	0.042	0.138
Cheshire East	UKD	0.086	0.058	0.116
East Surrey	UKJ	0.084	0.056	0.111
York	UKE	0.083	0.052	0.119
Causeway Coast and Glens	UKN	0.083	0.042	0.128
Mid Kent	UKJ	0.082	0.054	0.11
Gwent Valleys	UKL	0.082	0.051	0.112
Dumfries & Galloway	UKM	0.081	0.055	0.11
Breckland and South Norfolk	UKH	0.08	0.052	0.108
Edinburgh, City of	UKM	0.08	0.061	0.099
West Cumbria	UKD	0.079	0.047	0.119
West Sussex (South West)	UKJ	0.078	0.05	0.106
Conwy and Denbighshire	UKL	0.077	0.048	0.108
Tyneside	UKC	0.076	0.057	0.095
Aberdeen City and Aberdeenshire	UKM	0.069	0.051	0.091
East Cumbria	UKD	0.066	0.041	0.095

## Sheet: random_effects
NUTS3 code	NUTS3 name	parameter	log odds ratio	HPD 95% (lower)	HPD 95% (upper)
UKC11	Hartlepool and Stockton-on-Tees	DEMSEXMale	0.614897	0.0966627	1.17771
UKC11	Hartlepool and Stockton-on-Tees	DEMAGE25-34	-0.222695	-0.870582	0.408931
UKC11	Hartlepool and Stockton-on-Tees	DEMAGE35-44	0.0614216	-0.548586	0.728093
UKC11	Hartlepool and Stockton-on-Tees	DEMAGE45-54	0.203038	-0.390255	0.828026
UKC11	Hartlepool and Stockton-on-Tees	DEMAGE55-64	0.51101	-0.160154	1.12393
UKC11	Hartlepool and Stockton-on-Tees	DEMAGE65-79	0.743192	0.0952348	1.38223
UKC11	Hartlepool and Stockton-on-Tees	DEMAGE80+	0.979887	-0.220942	2.17607
UKC11	Hartlepool and Stockton-on-Tees	DEMRELChristian	-0.00720176	-0.516606	0.508546
UKC11	Hartlepool and Stockton-on-Tees	DEMRELHindu	0.510378	-0.593404	1.53415
UKC11	Hartlepool and Stockton-on-Tees	DEMRELJewish	0.422483	-1.00356	1.78555
UKC11	Hartlepool and Stockton-on-Tees	DEMRELMuslim	-0.311248	-1.29994	0.577589
UKC11	Hartlepool and Stockton-on-Tees	DEMRELNot given	-0.261631	-1.02158	0.399008
UKC11	Hartlepool and Stockton-on-Tees	DEMRELOther	-0.0933199	-0.857173	0.67998
UKC11	Hartlepool and Stockton-on-Tees	DEMETHAsian/Asian British	0.0256269	-0.777446	0.852277
UKC11	Hartlepool and Stockton-on-Tees	DEMETHBlack/Black British	-0.742674	-1.77839	0.295119
UKC11	Hartlepool and Stockton-on-Tees	DEMETHMixed	-0.0889167	-1.21196	1.04319
UKC11	Hartlepool and Stockton-on-Tees	DEMETHOther	-0.339044	-1.3326	0.586443
UKC11	Hartlepool and Stockton-on-Tees	DEMEDULevel 4	0.424135	-0.12728	0.969216
UKC11	Hartlepool and Stockton-on-Tees	DEMEDUNone/Other	-0.144811	-0.806898	0.439578
UKC11	Hartlepool and Stockton-on-Tees	DEMWRKlooking after home / family	-0.0295446	-0.755436	0.748592
UKC11	Hartlepool and Stockton-on-Tees	DEMWRKother	-0.210896	-1.90352	1.46572
UKC11	Hartlepool and Stockton-on-Tees	DEMWRKpart-time	-0.203888	-0.800603	0.414006
UKC11	Hartlepool and Stockton-on-Tees	DEMWRKretired / disabled	0.0175165	-0.601723	0.694684
UKC11	Hartlepool and Stockton-on-Tees	DEMWRKstudent	0.282705	-0.483742	1.02752
UKC11	Hartlepool and Stockton-on-Tees	DEMWRKunemployed	-0.641456	-1.54383	0.233881
UKC11	Hartlepool and Stockton-on-Tees	DEMLANOther	-0.374049	-1.34773	0.551986
UKC11	Hartlepool and Stockton-on-Tees	DEMLANPolish	-0.799165	-1.98351	0.545308
UKC12	South Teesside	DEMSEXMale	0.549831	0.0310435	1.0918
UKC12	South Teesside	DEMAGE25-34	-0.119462	-0.727077	0.500854
UKC12	South Teesside	DEMAGE35-44	-0.0481042	-0.709596	0.595175
UKC12	South Teesside	DEMAGE45-54	-0.157079	-0.774727	0.476666
UKC12	South Teesside	DEMAGE55-64	0.281414	-0.354773	0.894165
UKC12	South Teesside	DEMAGE65-79	0.899234	0.242395	1.52568
UKC12	South Teesside	DEMAGE80+	0.976731	-0.28026	2.12565
UKC12	South Teesside	DEMRELChristian	0.108513	-0.398354	0.639443
UKC12	South Teesside	DEMRELHindu	0.50781	-0.551158	1.53204
UKC12	South Teesside	DEMRELJewish	0.444252	-0.989307	1.84757
UKC12	South Teesside	DEMRELMuslim	-0.292138	-1.33252	0.797525
UKC12	South Teesside	DEMRELNot given	-0.309487	-1.08675	0.506509
UKC12	South Teesside	DEMRELOther	-0.343091	-1.09261	0.394531
UKC12	South Teesside	DEMETHAsian/Asian British	0.0546852	-0.736301	0.932261
UKC12	South Teesside	DEMETHBlack/Black British	-0.747895	-1.7855	0.312541
UKC12	South Teesside	DEMETHMixed	0.00704826	-1.05428	1.0363
UKC12	South Teesside	DEMETHOther	-0.167092	-1.12684	0.810214
UKC12	South Teesside	DEMEDULevel 4	0.430196	-0.126574	0.959772
UKC12	South Teesside	DEMEDUNone/Other	-0.166972	-0.771661	0.445144
UKC12	South Teesside	DEMWRKlooking after home / family	0.0994326	-0.61463	0.873904
UKC12	South Teesside	DEMWRKother	0.212026	-1.41033	1.89464
UKC12	South Teesside	DEMWRKpart-time	-0.244576	-0.828355	0.323225
UKC12	South Teesside	DEMWRKretired / disabled	-0.165157	-0.761566	0.4577
UKC12	South Teesside	DEMWRKstudent	0.143326	-0.667555	0.885975
UKC12	South Teesside	DEMWRKunemployed	-0.154811	-1.08659	0.896265
UKC12	South Teesside	DEMLANOther	-0.034058	-0.974674	0.971443
UKC12	South Teesside	DEMLANPolish	-0.790592	-2.00681	0.483104
UKC13	Darlington	DEMSEXMale	0.451728	-0.118187	1.02606
UKC13	Darlington	DEMAGE25-34	-0.247003	-0.915645	0.399956
UKC13	Darlington	DEMAGE35-44	-0.161011	-0.802434	0.460465
UKC13	Darlington	DEMAGE45-54	0.157712	-0.487717	0.828507
UKC13	Darlington	DEMAGE55-64	0.389037	-0.28003	1.01605
UKC13	Darlington	DEMAGE65-79	0.800223	0.113303	1.54359
UKC13	Darlington	DEMAGE80+	0.974551	-0.221267	2.14845
UKC13	Darlington	DEMRELChristian	0.126766	-0.400541	0.687849
UKC13	Darlington	DEMRELHindu	0.504343	-0.615685	1.51719
UKC13	Darlington	DEMRELJewish	0.429334	-0.932539	1.91294
UKC13	Darlington	DEMRELMuslim	-0.291353	-1.29502	0.850393
UKC13	Darlington	DEMRELNot given	-0.245526	-1.03926	0.519859
UKC13	Darlington	DEMRELOther	-0.45182	-1.1897	0.308409
UKC13	Darlington	DEMETHAsian/Asian British	0.0599359	-0.805697	0.883146
UKC13	Darlington	DEMETHBlack/Black British	-0.735658	-1.81164	0.272055
UKC13	Darlington	DEMETHMixed	-0.0866578	-1.26128	1.06655
UKC13	Darlington	DEMETHOther	-0.307128	-1.33322	0.630167
UKC13	Darlington	DEMEDULevel 4	0.315779	-0.235844	0.86791
UKC13	Darlington	DEMEDUNone/Other	-0.400215	-1.07424	0.267507
UKC13	Darlington	DEMWRKlooking after home / family	-0.0428909	-0.811915	0.697046
UKC13	Darlington	DEMWRKother	-0.216706	-1.78378	1.60513
UKC13	Darlington	DEMWRKpart-time	-0.0531987	-0.653862	0.560547
UKC13	Darlington	DEMWRKretired / disabled	-0.35221	-1.00757	0.3398
UKC13	Darlington	DEMWRKstudent	0.0671143	-0.726011	0.869345
UKC13	Darlington	DEMWRKunemployed	0.094882	-0.802217	0.99531
UKC13	Darlington	DEMLANOther	-0.361302	-1.42501	0.621173
UKC13	Darlington	DEMLANPolish	-0.804913	-2.00374	0.492209
UKC14	Durham CC	DEMSEXMale	0.221877	-0.301237	0.675869
UKC14	Durham CC	DEMAGE25-34	-0.274735	-0.876509	0.298188
UKC14	Durham CC	DEMAGE35-44	-0.0536264	-0.642678	0.507432
UKC14	Durham CC	DEMAGE45-54	0.233006	-0.312429	0.7865
UKC14	Durham CC	DEMAGE55-64	0.563939	-0.028484	1.13434
UKC14	Durham CC	DEMAGE65-79	0.71638	0.0468011	1.29993
UKC14	Durham CC	DEMAGE80+	0.981065	-0.056128	2.08569
UKC14	Durham CC	DEMRELChristian	0.135399	-0.331396	0.591261
UKC14	Durham CC	DEMRELHindu	0.506251	-0.564153	1.59654
UKC14	Durham CC	DEMRELJewish	0.440307	-1.02597	1.90447
UKC14	Durham CC	DEMRELMuslim	-0.292606	-1.43893	0.689522
UKC14	Durham CC	DEMRELNot given	-0.172372	-0.893874	0.614127
UKC14	Durham CC	DEMRELOther	-0.444214	-1.0621	0.219095
UKC14	Durham CC	DEMETHAsian/Asian British	0.0964903	-0.735605	0.911955
UKC14	Durham CC	DEMETHBlack/Black British	-0.734995	-1.77915	0.347489
UKC14	Durham CC	DEMETHMixed	-0.0972481	-1.34334	0.967684
UKC14	Durham CC	DEMETHOther	-0.317725	-1.32289	0.640319
UKC14	Durham CC	DEMEDULevel 4	0.71286	0.239109	1.19603
UKC14	Durham CC	DEMEDUNone/Other	-0.148123	-0.718843	0.420755
UKC14	Durham CC	DEMWRKlooking after home / family	-0.132069	-0.813954	0.522567
UKC14	Durham CC	DEMWRKother	-0.20022	-1.91363	1.48681
UKC14	Durham CC	DEMWRKpart-time	-0.288528	-0.835878	0.272391
UKC14	Durham CC	DEMWRKretired / disabled	-0.414537	-1.00649	0.17958
UKC14	Durham CC	DEMWRKstudent	0.513322	-0.19416	1.22071
UKC14	Durham CC	DEMWRKunemployed	0.00973818	-0.75912	0.839465
UKC14	Durham CC	DEMLANOther	-0.351857	-1.34475	0.663415
UKC14	Durham CC	DEMLANPolish	-0.967787	-2.17666	0.16793
UKC21	Northumberland	DEMSEXMale	0.399011	-0.121494	0.885821
UKC21	Northumberland	DEMAGE25-34	-0.102093	-0.716307	0.55065
UKC21	Northumberland	DEMAGE35-44	-0.0967752	-0.689944	0.50051
UKC21	Northumberland	DEMAGE45-54	0.0877534	-0.521154	0.689624
UKC21	Northumberland	DEMAGE55-64	0.285958	-0.292189	0.911448
UKC21	Northumberland	DEMAGE65-79	0.76175	0.162883	1.36406
UKC21	Northumberland	DEMAGE80+	1.08576	-0.0780804	2.21168
UKC21	Northumberland	DEMRELChristian	0.000767805	-0.481997	0.500525
UKC21	Northumberland	DEMRELHindu	0.499473	-0.531032	1.55629
UKC21	Northumberland	DEMRELJewish	0.44698	-1.15367	1.83869
UKC21	Northumberland	DEMRELMuslim	-0.273711	-1.33383	0.768606
UKC21	Northumberland	DEMRELNot given	-0.287413	-1.02798	0.475122
UKC21	Northumberland	DEMRELOther	-0.174111	-0.897883	0.525716
UKC21	Northumberland	DEMETHAsian/Asian British	0.0575215	-0.834033	0.893314
UKC21	Northumberland	DEMETHBlack/Black British	-0.748875	-1.72813	0.322503
UKC21	Northumberland	DEMETHMixed	-0.0980011	-1.25052	1.07018
UKC21	Northumberland	DEMETHOther	-0.324385	-1.28468	0.698285
UKC21	Northumberland	DEMEDULevel 4	0.512343	-0.00924351	1.01949
UKC21	Northumberland	DEMEDUNone/Other	-0.356822	-0.92554	0.272944
UKC21	Northumberland	DEMWRKlooking after home / family	-0.277932	-0.964546	0.47112
UKC21	Northumberland	DEMWRKother	-0.184256	-1.84412	1.45885
UKC21	Northumberland	DEMWRKpart-time	-0.225402	-0.792513	0.341349
UKC21	Northumberland	DEMWRKretired / disabled	-0.0359818	-0.638481	0.505341
UKC21	Northumberland	DEMWRKstudent	0.273185	-0.490329	1.10385
UKC21	Northumberland	DEMWRKunemployed	-0.155523	-1.05941	0.752747
UKC21	Northumberland	DEMLANOther	-0.469023	-1.45304	0.497858
UKC21	Northumberland	DEMLANPolish	-0.798248	-1.98788	0.452706
UKC22	Tyneside	DEMSEXMale	0.649129	0.251609	1.04483
UKC22	Tyneside	DEMAGE25-34	-0.207202	-0.699715	0.308673
UKC22	Tyneside	DEMAGE35-44	0.0964646	-0.410029	0.572921
UKC22	Tyneside	DEMAGE45-54	0.0178731	-0.481541	0.506039
UKC22	Tyneside	DEMAGE55-64	0.393181	-0.139093	0.89714
UKC22	Tyneside	DEMAGE65-79	0.958013	0.396812	1.56322
UKC22	Tyneside	DEMAGE80+	0.840903	-0.136612	1.84709
UKC22	Tyneside	DEMRELChristian	0.327434	-0.0853426	0.741111
UKC22	Tyneside	DEMRELHindu	0.405212	-0.688487	1.35552
UKC22	Tyneside	DEMRELJewish	0.585608	-0.820128	1.93252
UKC22	Tyneside	DEMRELMuslim	-0.059315	-0.997353	0.963868
UKC22	Tyneside	DEMRELNot given	-0.756341	-1.36434	-0.152983
UKC22	Tyneside	DEMRELOther	-0.466752	-1.06604	0.11317
UKC22	Tyneside	DEMETHAsian/Asian British	0.0184721	-0.703699	0.756997
UKC22	Tyneside	DEMETHBlack/Black British	-0.473209	-1.36185	0.357105
UKC22	Tyneside	DEMETHMixed	-0.224876	-1.23398	0.768209
UKC22	Tyneside	DEMETHOther	-0.285662	-1.18714	0.581147
UKC22	Tyneside	DEMEDULevel 4	0.168593	-0.247329	0.56594
UKC22	Tyneside	DEMEDUNone/Other	0.028023	-0.516161	0.551279
UKC22	Tyneside	DEMWRKlooking after home / family	-0.168933	-0.759522	0.46182
UKC22	Tyneside	DEMWRKother	-0.237188	-1.87754	1.62705
UKC22	Tyneside	DEMWRKpart-time	-0.00189922	-0.49848	0.476039
UKC22	Tyneside	DEMWRKretired / disabled	-0.086584	-0.596021	0.466063
UKC22	Tyneside	DEMWRKstudent	0.207994	-0.44829	0.891533
UKC22	Tyneside	DEMWRKunemployed	-0.333834	-1.04109	0.393661
UKC22	Tyneside	DEMLANOther	0.0964297	-0.684416	0.805715
UKC22	Tyneside	DEMLANPolish	-0.819339	-1.95859	0.326022
UKC23	Sunderland	DEMSEXMale	0.399527	-0.113872	0.941018
UKC23	Sunderland	DEMAGE25-34	-0.693399	-1.31262	-0.062525
UKC23	Sunderland	DEMAGE35-44	-0.158589	-0.76125	0.454148
UKC23	Sunderland	DEMAGE45-54	0.222942	-0.383715	0.780588
UKC23	Sunderland	DEMAGE55-64	0.385539	-0.225316	1.0517
UKC23	Sunderland	DEMAGE65-79	1.12746	0.461045	1.78263
UKC23	Sunderland	DEMAGE80+	0.969152	-0.177415	2.17264
UKC23	Sunderland	DEMRELChristian	0.193963	-0.295232	0.713485
UKC23	Sunderland	DEMRELHindu	0.507166	-0.514106	1.69253
UKC23	Sunderland	DEMRELJewish	0.432195	-1.05164	1.82156
UKC23	Sunderland	DEMRELMuslim	-0.282598	-1.36886	0.769687
UKC23	Sunderland	DEMRELNot given	-0.259389	-1.00648	0.487833
UKC23	Sunderland	DEMRELOther	-0.157662	-0.902179	0.549003
UKC23	Sunderland	DEMETHAsian/Asian British	0.0105138	-0.77786	0.850963
UKC23	Sunderland	DEMETHBlack/Black British	-0.738687	-1.72601	0.335806
UKC23	Sunderland	DEMETHMixed	-0.0890581	-1.23878	1.12358
UKC23	Sunderland	DEMETHOther	-0.314185	-1.29498	0.686528
UKC23	Sunderland	DEMEDULevel 4	0.305581	-0.207534	0.805965
UKC23	Sunderland	DEMEDUNone/Other	-0.551023	-1.18654	0.0432907
UKC23	Sunderland	DEMWRKlooking after home / family	-0.0970498	-0.777449	0.651845
UKC23	Sunderland	DEMWRKother	-0.346098	-1.7636	1.16488
UKC23	Sunderland	DEMWRKpart-time	-0.115759	-0.686302	0.479979
UKC23	Sunderland	DEMWRKretired / disabled	0.168701	-0.440595	0.792371
UKC23	Sunderland	DEMWRKstudent	0.298577	-0.452035	1.09827
UKC23	Sunderland	DEMWRKunemployed	-0.546494	-1.47769	0.393762
UKC23	Sunderland	DEMLANOther	-0.432728	-1.44416	0.523653
UKC23	Sunderland	DEMLANPolish	-0.801325	-2.07541	0.397556
UKD11	West Cumbria	DEMSEXMale	0.372646	-0.192972	0.913526
UKD11	West Cumbria	DEMAGE25-34	-0.31663	-0.984233	0.343814
UKD11	West Cumbria	DEMAGE35-44	-0.0395067	-0.683422	0.648487
UKD11	West Cumbria	DEMAGE45-54	-0.0930019	-0.705057	0.541219
UKD11	West Cumbria	DEMAGE55-64	0.294662	-0.337588	0.969551
UKD11	West Cumbria	DEMAGE65-79	0.950263	0.257955	1.62311
UKD11	West Cumbria	DEMAGE80+	1.05387	-0.0255831	2.31571
UKD11	West Cumbria	DEMRELChristian	0.0568041	-0.472726	0.585389
UKD11	West Cumbria	DEMRELHindu	0.501359	-0.588865	1.52048
UKD11	West Cumbria	DEMRELJewish	0.46445	-0.98583	1.98249
UKD11	West Cumbria	DEMRELMuslim	-0.289153	-1.30027	0.794751
UKD11	West Cumbria	DEMRELNot given	-0.388267	-1.1606	0.314956
UKD11	West Cumbria	DEMRELOther	-0.414205	-1.15907	0.338352
UKD11	West Cumbria	DEMETHAsian/Asian British	0.0593842	-0.795135	0.907099
UKD11	West Cumbria	DEMETHBlack/Black British	-0.75042	-1.84372	0.28174
UKD11	West Cumbria	DEMETHMixed	-0.0947681	-1.24807	1.03513
UKD11	West Cumbria	DEMETHOther	-0.322691	-1.28177	0.722363
UKD11	West Cumbria	DEMEDULevel 4	0.263588	-0.283181	0.829554
UKD11	West Cumbria	DEMEDUNone/Other	-0.164177	-0.813522	0.487737
UKD11	West Cumbria	DEMWRKlooking after home / family	-0.137901	-0.837873	0.573211
UKD11	West Cumbria	DEMWRKother	-0.215928	-1.91103	1.52342
UKD11	West Cumbria	DEMWRKpart-time	-0.110821	-0.722123	0.504926
UKD11	West Cumbria	DEMWRKretired / disabled	-0.0982503	-0.678896	0.580176
UKD11	West Cumbria	DEMWRKstudent	0.288888	-0.458862	1.05005
UKD11	West Cumbria	DEMWRKunemployed	-0.0712782	-1.07548	0.9223
UKD11	West Cumbria	DEMLANOther	-0.350875	-1.35071	0.630937
UKD11	West Cumbria	DEMLANPolish	-0.799164	-2.08446	0.390452
UKD12	East Cumbria	DEMSEXMale	0.284353	-0.260747	0.815738
UKD12	East Cumbria	DEMAGE25-34	-0.334508	-0.963069	0.313208
UKD12	East Cumbria	DEMAGE35-44	0.0183209	-0.666253	0.66979
UKD12	East Cumbria	DEMAGE45-54	0.131606	-0.478539	0.753132
UKD12	East Cumbria	DEMAGE55-64	0.332349	-0.259239	0.984862
UKD12	East Cumbria	DEMAGE65-79	0.791116	0.123795	1.44078
UKD12	East Cumbria	DEMAGE80+	0.938838	-0.0788634	2.0552
UKD12	East Cumbria	DEMRELChristian	0.049586	-0.465328	0.560643
UKD12	East Cumbria	DEMRELHindu	0.496255	-0.619295	1.59156
UKD12	East Cumbria	DEMRELJewish	0.589608	-0.630567	2.12109
UKD12	East Cumbria	DEMRELMuslim	-0.290917	-1.37034	0.77937
UKD12	East Cumbria	DEMRELNot given	-0.351984	-1.1528	0.441644
UKD12	East Cumbria	DEMRELOther	-0.401391	-1.13667	0.334073
UKD12	East Cumbria	DEMETHAsian/Asian British	0.0643051	-0.753068	0.938971
UKD12	East Cumbria	DEMETHBlack/Black British	-0.745901	-1.76235	0.322466
UKD12	East Cumbria	DEMETHMixed	-0.176816	-1.33203	0.887141
UKD12	East Cumbria	DEMETHOther	-0.318107	-1.30804	0.687698
UKD12	East Cumbria	DEMEDULevel 4	0.202959	-0.331835	0.731757
UKD12	East Cumbria	DEMEDUNone/Other	0.0814114	-0.572605	0.754159
UKD12	East Cumbria	DEMWRKlooking after home / family	-0.105848	-0.897789	0.587528
UKD12	East Cumbria	DEMWRKother	0.107859	-1.43145	1.81914
UKD12	East Cumbria	DEMWRKpart-time	-0.00597298	-0.633268	0.570721
UKD12	East Cumbria	DEMWRKretired / disabled	-0.313915	-0.904776	0.309096
UKD12	East Cumbria	DEMWRKstudent	0.0612334	-0.703443	0.863894
UKD12	East Cumbria	DEMWRKunemployed	-0.05949	-0.936445	0.905099
UKD12	East Cumbria	DEMLANOther	-0.310523	-1.26811	0.634624
UKD12	East Cumbria	DEMLANPolish	-0.798015	-2.00156	0.47594
UKD33	Manchester	DEMSEXMale	0.570657	0.102711	0.991812
UKD33	Manchester	DEMAGE25-34	-0.101543	-0.648396	0.407031
UKD33	Manchester	DEMAGE35-44	-0.378314	-0.906793	0.155535
UKD33	Manchester	DEMAGE45-54	0.115885	-0.426407	0.696053
UKD33	Manchester	DEMAGE55-64	0.531066	-0.0231809	1.13838
UKD33	Manchester	DEMAGE65-79	0.826841	0.101988	1.48309
UKD33	Manchester	DEMAGE80+	1.0969	-0.0453363	2.3047
UKD33	Manchester	DEMRELChristian	0.141796	-0.306003	0.618022
UKD33	Manchester	DEMRELHindu	0.397477	-0.67174	1.38706
UKD33	Manchester	DEMRELJewish	0.41689	-0.820401	1.59606
UKD33	Manchester	DEMRELMuslim	-0.135126	-0.869975	0.668273
UKD33	Manchester	DEMRELNot given	-0.678434	-1.3654	0.0370923
UKD33	Manchester	DEMRELOther	-0.190233	-0.827137	0.449266
UKD33	Manchester	DEMETHAsian/Asian British	-0.226811	-0.967088	0.459858
UKD33	Manchester	DEMETHBlack/Black British	-0.715839	-1.56039	0.104438
UKD33	Manchester	DEMETHMixed	-0.439735	-1.51338	0.646692
UKD33	Manchester	DEMETHOther	-0.396973	-1.18725	0.343597
UKD33	Manchester	DEMEDULevel 4	0.594981	0.129236	1.04603
UKD33	Manchester	DEMEDUNone/Other	-0.177678	-0.7686	0.438122
UKD33	Manchester	DEMWRKlooking after home / family	-0.220855	-0.904422	0.461574
UKD33	Manchester	DEMWRKother	-0.342573	-1.7715	1.13784
UKD33	Manchester	DEMWRKpart-time	-0.367267	-0.88863	0.144482
UKD33	Manchester	DEMWRKretired / disabled	0.00479071	-0.570806	0.607215
UKD33	Manchester	DEMWRKstudent	0.156119	-0.474165	0.775971
UKD33	Manchester	DEMWRKunemployed	-0.209416	-1.06562	0.583959
UKD33	Manchester	DEMLANOther	-0.601024	-1.37068	0.135488
UKD33	Manchester	DEMLANPolish	-0.499543	-1.57785	0.538483
UKD34	Greater Manchester South West	DEMSEXMale	0.683397	0.252948	1.17541
UKD34	Greater Manchester South West	DEMAGE25-34	-0.0907035	-0.676451	0.478302
UKD34	Greater Manchester South West	DEMAGE35-44	0.272911	-0.259357	0.829986
UKD34	Greater Manchester South West	DEMAGE45-54	0.0236712	-0.516506	0.543307
UKD34	Greater Manchester South West	DEMAGE55-64	0.285465	-0.353068	0.908935
UKD34	Greater Manchester South West	DEMAGE65-79	1.05	0.391534	1.68353
UKD34	Greater Manchester South West	DEMAGE80+	1.13599	0.0230187	2.28198
UKD34	Greater Manchester South West	DEMRELChristian	0.110713	-0.367189	0.540152
UKD34	Greater Manchester South West	DEMRELHindu	0.569362	-0.358244	1.63846
UKD34	Greater Manchester South West	DEMRELJewish	0.00449165	-1.06122	1.0497
UKD34	Greater Manchester South West	DEMRELMuslim	-0.306119	-1.28261	0.630583
UKD34	Greater Manchester South West	DEMRELNot given	-0.242422	-0.925459	0.414306
UKD34	Greater Manchester South West	DEMRELOther	-0.468865	-1.11907	0.221234
UKD34	Greater Manchester South West	DEMETHAsian/Asian British	0.122538	-0.602141	0.894116
UKD34	Greater Manchester South West	DEMETHBlack/Black British	-0.663286	-1.51032	0.245922
UKD34	Greater Manchester South West	DEMETHMixed	0.0726057	-0.977877	1.1263
UKD34	Greater Manchester South West	DEMETHOther	-0.258946	-1.13149	0.541179
UKD34	Greater Manchester South West	DEMEDULevel 4	0.330312	-0.112626	0.812927
UKD34	Greater Manchester South West	DEMEDUNone/Other	-0.0456025	-0.688592	0.623081
UKD34	Greater Manchester South West	DEMWRKlooking after home / family	-0.319206	-1.03335	0.37954
UKD34	Greater Manchester South West	DEMWRKother	-0.208982	-1.90201	1.43944
UKD34	Greater Manchester South West	DEMWRKpart-time	-0.137469	-0.679245	0.405016
UKD34	Greater Manchester South West	DEMWRKretired / disabled	0.149878	-0.387387	0.744548
UKD34	Greater Manchester South West	DEMWRKstudent	0.100343	-0.521175	0.748298
UKD34	Greater Manchester South West	DEMWRKunemployed	0.019955	-0.788546	0.864131
UKD34	Greater Manchester South West	DEMLANOther	-0.618264	-1.57882	0.248189
UKD34	Greater Manchester South West	DEMLANPolish	-1.04904	-2.23084	0.149862
UKD35	Greater Manchester South East	DEMSEXMale	0.36407	-0.0581405	0.800432
UKD35	Greater Manchester South East	DEMAGE25-34	-0.146424	-0.665817	0.401852
UKD35	Greater Manchester South East	DEMAGE35-44	-0.015079	-0.636358	0.580692
UKD35	Greater Manchester South East	DEMAGE45-54	0.126862	-0.401765	0.655469
UKD35	Greater Manchester South East	DEMAGE55-64	0.4392	-0.0693544	1.00643
UKD35	Greater Manchester South East	DEMAGE65-79	0.591263	0.0116472	1.16596
UKD35	Greater Manchester South East	DEMAGE80+	1.06103	-0.0738749	2.23716
UKD35	Greater Manchester South East	DEMRELChristian	0.216894	-0.220501	0.698787
UKD35	Greater Manchester South East	DEMRELHindu	0.491168	-0.646284	1.52673
UKD35	Greater Manchester South East	DEMRELJewish	0.455636	-1.00131	1.90467
UKD35	Greater Manchester South East	DEMRELMuslim	-0.207939	-1.09175	0.705821
UKD35	Greater Manchester South East	DEMRELNot given	-0.682146	-1.35297	-0.0137638
UKD35	Greater Manchester South East	DEMRELOther	-0.16137	-0.790323	0.475477
UKD35	Greater Manchester South East	DEMETHAsian/Asian British	0.0921692	-0.675407	0.819136
UKD35	Greater Manchester South East	DEMETHBlack/Black British	-0.753383	-1.78559	0.320138
UKD35	Greater Manchester South East	DEMETHMixed	0.0930724	-0.94741	1.34095
UKD35	Greater Manchester South East	DEMETHOther	-0.478622	-1.42798	0.424865
UKD35	Greater Manchester South East	DEMEDULevel 4	0.398445	-0.0594031	0.878298
UKD35	Greater Manchester South East	DEMEDUNone/Other	-0.0895261	-0.648189	0.455685
UKD35	Greater Manchester South East	DEMWRKlooking after home / family	-0.281146	-0.914221	0.386216
UKD35	Greater Manchester South East	DEMWRKother	-0.488961	-1.71151	0.761629
UKD35	Greater Manchester South East	DEMWRKpart-time	-0.363732	-0.884669	0.123643
UKD35	Greater Manchester South East	DEMWRKretired / disabled	0.0451826	-0.488351	0.556691
UKD35	Greater Manchester South East	DEMWRKstudent	0.154788	-0.612617	0.843968
UKD35	Greater Manchester South East	DEMWRKunemployed	-0.867304	-1.79477	0.0384128
UKD35	Greater Manchester South East	DEMLANOther	-0.242539	-1.22287	0.803576
UKD35	Greater Manchester South East	DEMLANPolish	-0.804622	-1.98912	0.421023
UKD36	Greater Manchester North West	DEMSEXMale	0.410808	-0.0221463	0.824527
UKD36	Greater Manchester North West	DEMAGE25-34	-0.364368	-0.942361	0.154237
UKD36	Greater Manchester North West	DEMAGE35-44	-0.0646297	-0.568872	0.453344
UKD36	Greater Manchester North West	DEMAGE45-54	0.389364	-0.145337	0.915059
UKD36	Greater Manchester North West	DEMAGE55-64	0.299131	-0.219858	0.810672
UKD36	Greater Manchester North West	DEMAGE65-79	0.669597	0.104539	1.24216
UKD36	Greater Manchester North West	DEMAGE80+	1.08271	-0.0825124	2.2391
UKD36	Greater Manchester North West	DEMRELChristian	0.228987	-0.229546	0.629946
UKD36	Greater Manchester North West	DEMRELHindu	0.502017	-0.429599	1.53346
UKD36	Greater Manchester North West	DEMRELJewish	0.448642	-0.940829	1.89928
UKD36	Greater Manchester North West	DEMRELMuslim	-0.594218	-1.45866	0.254703
UKD36	Greater Manchester North West	DEMRELNot given	-0.446137	-1.21175	0.256881
UKD36	Greater Manchester North West	DEMRELOther	-0.253752	-0.87782	0.426008
UKD36	Greater Manchester North West	DEMETHAsian/Asian British	-0.0268595	-0.751433	0.70215
UKD36	Greater Manchester North West	DEMETHBlack/Black British	-0.883788	-1.86069	0.0111312
UKD36	Greater Manchester North West	DEMETHMixed	-0.0983202	-1.19927	1.10024
UKD36	Greater Manchester North West	DEMETHOther	-0.370926	-1.28392	0.517802
UKD36	Greater Manchester North West	DEMEDULevel 4	0.527073	0.0839603	0.945394
UKD36	Greater Manchester North West	DEMEDUNone/Other	-0.1398	-0.66669	0.363265
UKD36	Greater Manchester North West	DEMWRKlooking after home / family	0.295766	-0.341193	0.961554
UKD36	Greater Manchester North West	DEMWRKother	-0.70878	-2.46604	0.98114
UKD36	Greater Manchester North West	DEMWRKpart-time	-0.127051	-0.617337	0.350859
UKD36	Greater Manchester North West	DEMWRKretired / disabled	-0.0559447	-0.617444	0.444568
UKD36	Greater Manchester North West	DEMWRKstudent	0.307665	-0.477988	1.11357
UKD36	Greater Manchester North West	DEMWRKunemployed	-0.136876	-0.923002	0.613234
UKD36	Greater Manchester North West	DEMLANOther	-0.535553	-1.36798	0.264257
UKD36	Greater Manchester North West	DEMLANPolish	-0.787561	-1.90521	0.416768
UKD37	Greater Manchester North East	DEMSEXMale	0.271875	-0.15733	0.673199
UKD37	Greater Manchester North East	DEMAGE25-34	-0.015594	-0.543026	0.52717
UKD37	Greater Manchester North East	DEMAGE35-44	-0.331014	-0.880476	0.195625
UKD37	Greater Manchester North East	DEMAGE45-54	0.380057	-0.125591	0.877487
UKD37	Greater Manchester North East	DEMAGE55-64	0.0112711	-0.488841	0.571527
UKD37	Greater Manchester North East	DEMAGE65-79	1.37182	0.78846	1.94213
UKD37	Greater Manchester North East	DEMAGE80+	0.528116	-0.558195	1.59518
UKD37	Greater Manchester North East	DEMRELChristian	0.00596418	-0.418347	0.418294
UKD37	Greater Manchester North East	DEMRELHindu	0.512712	-0.545408	1.60575
UKD37	Greater Manchester North East	DEMRELJewish	1.07353	0.0694186	2.05873
UKD37	Greater Manchester North East	DEMRELMuslim	-0.207457	-1.0284	0.587892
UKD37	Greater Manchester North East	DEMRELNot given	-0.207644	-0.879344	0.505297
UKD37	Greater Manchester North East	DEMRELOther	-0.391269	-1.04023	0.267513
UKD37	Greater Manchester North East	DEMETHAsian/Asian British	0.186844	-0.506289	0.933459
UKD37	Greater Manchester North East	DEMETHBlack/Black British	-0.494385	-1.4077	0.452233
UKD37	Greater Manchester North East	DEMETHMixed	0.135916	-0.860115	1.30356
UKD37	Greater Manchester North East	DEMETHOther	-0.303906	-1.06453	0.533706
UKD37	Greater Manchester North East	DEMEDULevel 4	0.299589	-0.121771	0.712537
UKD37	Greater Manchester North East	DEMEDUNone/Other	-0.168208	-0.717166	0.388451
UKD37	Greater Manchester North East	DEMWRKlooking after home / family	-0.146664	-0.745748	0.446861
UKD37	Greater Manchester North East	DEMWRKother	0.110956	-1.24526	1.57684
UKD37	Greater Manchester North East	DEMWRKpart-time	-0.249336	-0.763469	0.235402
UKD37	Greater Manchester North East	DEMWRKretired / disabled	-0.217689	-0.748654	0.302573
UKD37	Greater Manchester North East	DEMWRKstudent	0.187589	-0.538628	0.878725
UKD37	Greater Manchester North East	DEMWRKunemployed	0.0559024	-0.778608	0.827818
UKD37	Greater Manchester North East	DEMLANOther	-0.494319	-1.4194	0.364485
UKD37	Greater Manchester North East	DEMLANPolish	-0.803169	-2.09336	0.484793
UKD41	Blackburn with Darwen	DEMSEXMale	0.478493	-0.0851941	1.00583
UKD41	Blackburn with Darwen	DEMAGE25-34	-0.401456	-1.0504	0.210923
UKD41	Blackburn with Darwen	DEMAGE35-44	-0.463819	-1.13337	0.200893
UKD41	Blackburn with Darwen	DEMAGE45-54	0.293727	-0.358206	0.92613
UKD41	Blackburn with Darwen	DEMAGE55-64	0.460332	-0.209293	1.12682
UKD41	Blackburn with Darwen	DEMAGE65-79	1.07438	0.34738	1.78323
UKD41	Blackburn with Darwen	DEMAGE80+	0.989004	-0.293868	2.12782
UKD41	Blackburn with Darwen	DEMRELChristian	0.100056	-0.434735	0.643393
UKD41	Blackburn with Darwen	DEMRELHindu	0.495265	-0.580844	1.55188
UKD41	Blackburn with Darwen	DEMRELJewish	0.431826	-1.11574	1.78631
UKD41	Blackburn with Darwen	DEMRELMuslim	-0.320685	-1.17362	0.518163
UKD41	Blackburn with Darwen	DEMRELNot given	-0.66315	-1.48913	0.0931953
UKD41	Blackburn with Darwen	DEMRELOther	-0.385528	-1.11186	0.399318
UKD41	Blackburn with Darwen	DEMETHAsian/Asian British	-0.155334	-0.943607	0.601655
UKD41	Blackburn with Darwen	DEMETHBlack/Black British	-0.574066	-1.5672	0.462618
UKD41	Blackburn with Darwen	DEMETHMixed	0.18385	-0.894637	1.27302
UKD41	Blackburn with Darwen	DEMETHOther	-0.606753	-1.53698	0.303372
UKD41	Blackburn with Darwen	DEMEDULevel 4	0.406165	-0.140889	0.937667
UKD41	Blackburn with Darwen	DEMEDUNone/Other	-0.114639	-0.725774	0.551949
UKD41	Blackburn with Darwen	DEMWRKlooking after home / family	-0.0664043	-0.787888	0.62395
UKD41	Blackburn with Darwen	DEMWRKother	-0.528862	-2.17254	0.991415
UKD41	Blackburn with Darwen	DEMWRKpart-time	-0.191938	-0.832303	0.394455
UKD41	Blackburn with Darwen	DEMWRKretired / disabled	0.259168	-0.376346	0.950367
UKD41	Blackburn with Darwen	DEMWRKstudent	0.268249	-0.475484	1.03202
UKD41	Blackburn with Darwen	DEMWRKunemployed	-0.22648	-1.15259	0.737015
UKD41	Blackburn with Darwen	DEMLANOther	-0.110608	-1.06883	0.823945
UKD41	Blackburn with Darwen	DEMLANPolish	-0.785462	-2.09323	0.385643
UKD42	Blackpool	DEMSEXMale	0.502502	-0.091471	1.041
UKD42	Blackpool	DEMAGE25-34	-0.360525	-1.00553	0.264061
UKD42	Blackpool	DEMAGE35-44	0.229302	-0.374739	0.917117
UKD42	Blackpool	DEMAGE45-54	0.111705	-0.476882	0.749394
UKD42	Blackpool	DEMAGE55-64	0.143864	-0.51511	0.814056
UKD42	Blackpool	DEMAGE65-79	0.927758	0.228707	1.61405
UKD42	Blackpool	DEMAGE80+	0.983325	-0.192624	2.13356
UKD42	Blackpool	DEMRELChristian	-0.0829531	-0.607331	0.443928
UKD42	Blackpool	DEMRELHindu	0.493793	-0.554555	1.51475
UKD42	Blackpool	DEMRELJewish	0.428368	-1.07849	1.90951
UKD42	Blackpool	DEMRELMuslim	-0.283991	-1.28965	0.802354
UKD42	Blackpool	DEMRELNot given	-0.191836	-0.982199	0.604187
UKD42	Blackpool	DEMRELOther	-0.244972	-0.933966	0.503864
UKD42	Blackpool	DEMETHAsian/Asian British	0.0559875	-0.733597	0.908381
UKD42	Blackpool	DEMETHBlack/Black British	-0.562036	-1.52392	0.490436
UKD42	Blackpool	DEMETHMixed	-0.0753242	-1.21465	1.0596
UKD42	Blackpool	DEMETHOther	-0.317553	-1.30846	0.630834
UKD42	Blackpool	DEMEDULevel 4	0.214981	-0.308642	0.791233
UKD42	Blackpool	DEMEDUNone/Other	-0.461168	-1.1177	0.248401
UKD42	Blackpool	DEMWRKlooking after home / family	-0.0924149	-0.822265	0.651138
UKD42	Blackpool	DEMWRKother	-0.243195	-1.82853	1.49837
UKD42	Blackpool	DEMWRKpart-time	-0.253747	-0.8793	0.337513
UKD42	Blackpool	DEMWRKretired / disabled	-0.104018	-0.741636	0.572067
UKD42	Blackpool	DEMWRKstudent	0.2071	-0.591535	0.974422
UKD42	Blackpool	DEMWRKunemployed	-0.385136	-1.28026	0.550225
UKD42	Blackpool	DEMLANOther	-0.350942	-1.36204	0.671102
UKD42	Blackpool	DEMLANPolish	-0.806109	-2.01611	0.446922
UKD44	Lancaster and Wyre	DEMSEXMale	0.450955	-0.0473088	0.970435
UKD44	Lancaster and Wyre	DEMAGE25-34	-0.296064	-0.884029	0.309981
UKD44	Lancaster and Wyre	DEMAGE35-44	-0.146483	-0.772626	0.463961
UKD44	Lancaster and Wyre	DEMAGE45-54	0.11655	-0.504912	0.808668
UKD44	Lancaster and Wyre	DEMAGE55-64	0.529041	-0.055621	1.15808
UKD44	Lancaster and Wyre	DEMAGE65-79	0.833796	0.20637	1.48351
UKD44	Lancaster and Wyre	DEMAGE80+	1.07998	-0.0912589	2.18148
UKD44	Lancaster and Wyre	DEMRELChristian	0.00434745	-0.497907	0.485356
UKD44	Lancaster and Wyre	DEMRELHindu	0.377357	-0.579424	1.32103
UKD44	Lancaster and Wyre	DEMRELJewish	0.433198	-1.05363	1.93306
UKD44	Lancaster and Wyre	DEMRELMuslim	-0.283554	-1.33034	0.768425
UKD44	Lancaster and Wyre	DEMRELNot given	-0.313401	-1.07899	0.420834
UKD44	Lancaster and Wyre	DEMRELOther	-0.569597	-1.3527	0.156114
UKD44	Lancaster and Wyre	DEMETHAsian/Asian British	-0.0469858	-0.817874	0.703065
UKD44	Lancaster and Wyre	DEMETHBlack/Black British	-0.746637	-1.7954	0.267003
UKD44	Lancaster and Wyre	DEMETHMixed	-0.0918886	-1.19797	1.13114
UKD44	Lancaster and Wyre	DEMETHOther	-0.20106	-1.1657	0.79319
UKD44	Lancaster and Wyre	DEMEDULevel 4	0.375123	-0.125436	0.898648
UKD44	Lancaster and Wyre	DEMEDUNone/Other	-0.329615	-0.911795	0.329571
UKD44	Lancaster and Wyre	DEMWRKlooking after home / family	-0.117657	-0.883559	0.625406
UKD44	Lancaster and Wyre	DEMWRKother	0.122276	-1.39192	1.75279
UKD44	Lancaster and Wyre	DEMWRKpart-time	0.00323719	-0.594401	0.596302
UKD44	Lancaster and Wyre	DEMWRKretired / disabled	-0.134668	-0.666449	0.495972
UKD44	Lancaster and Wyre	DEMWRKstudent	0.304223	-0.43314	1.01316
UKD44	Lancaster and Wyre	DEMWRKunemployed	-0.165126	-1.03572	0.744979
UKD44	Lancaster and Wyre	DEMLANOther	-0.411792	-1.34316	0.492186
UKD44	Lancaster and Wyre	DEMLANPolish	-0.782027	-2.01795	0.453875
UKD45	Mid Lancashire	DEMSEXMale	0.552962	0.0717351	1.03523
UKD45	Mid Lancashire	DEMAGE25-34	-0.13919	-0.772686	0.470006
UKD45	Mid Lancashire	DEMAGE35-44	0.294687	-0.314777	0.886574
UKD45	Mid Lancashire	DEMAGE45-54	0.129523	-0.437304	0.720608
UKD45	Mid Lancashire	DEMAGE55-64	0.0310804	-0.54947	0.616305
UKD45	Mid Lancashire	DEMAGE65-79	0.664317	0.0418992	1.25836
UKD45	Mid Lancashire	DEMAGE80+	0.979885	-0.168386	2.29221
UKD45	Mid Lancashire	DEMRELChristian	0.237364	-0.266845	0.732102
UKD45	Mid Lancashire	DEMRELHindu	0.506271	-0.553096	1.59402
UKD45	Mid Lancashire	DEMRELJewish	0.444562	-0.939534	1.91151
UKD45	Mid Lancashire	DEMRELMuslim	-0.0278358	-1.05781	1.00395
UKD45	Mid Lancashire	DEMRELNot given	-0.451269	-1.16185	0.322362
UKD45	Mid Lancashire	DEMRELOther	-0.557512	-1.34543	0.194384
UKD45	Mid Lancashire	DEMETHAsian/Asian British	0.157561	-0.623715	0.968961
UKD45	Mid Lancashire	DEMETHBlack/Black British	-0.941532	-1.9138	0.013261
UKD45	Mid Lancashire	DEMETHMixed	0.0247233	-1.09675	1.08359
UKD45	Mid Lancashire	DEMETHOther	-0.315343	-1.28373	0.703791
UKD45	Mid Lancashire	DEMEDULevel 4	0.188874	-0.265505	0.683596
UKD45	Mid Lancashire	DEMEDUNone/Other	-0.509066	-1.16843	0.112181
UKD45	Mid Lancashire	DEMWRKlooking after home / family	-0.25156	-0.950201	0.520783
UKD45	Mid Lancashire	DEMWRKother	-0.210473	-1.78172	1.60568
UKD45	Mid Lancashire	DEMWRKpart-time	-0.310634	-0.825746	0.242207
UKD45	Mid Lancashire	DEMWRKretired / disabled	-0.274207	-0.856862	0.357524
UKD45	Mid Lancashire	DEMWRKstudent	0.178886	-0.560789	0.895047
UKD45	Mid Lancashire	DEMWRKunemployed	-0.153679	-1.00546	0.731141
UKD45	Mid Lancashire	DEMLANOther	-0.0638218	-0.976627	0.841477
UKD45	Mid Lancashire	DEMLANPolish	-0.788557	-2.07869	0.446925
UKD46	East Lancashire	DEMSEXMale	0.529704	0.00892551	1.02546
UKD46	East Lancashire	DEMAGE25-34	-0.355861	-0.973395	0.211538
UKD46	East Lancashire	DEMAGE35-44	-0.117611	-0.666829	0.519496
UKD46	East Lancashire	DEMAGE45-54	-0.126418	-0.735375	0.459677
UKD46	East Lancashire	DEMAGE55-64	0.50761	-0.10452	1.13623
UKD46	East Lancashire	DEMAGE65-79	0.992819	0.324878	1.68096
UKD46	East Lancashire	DEMAGE80+	1.06674	-0.151806	2.22027
UKD46	East Lancashire	DEMRELChristian	0.0966641	-0.41363	0.606869
UKD46	East Lancashire	DEMRELHindu	0.510103	-0.586967	1.5751
UKD46	East Lancashire	DEMRELJewish	0.457347	-1.00539	1.9282
UKD46	East Lancashire	DEMRELMuslim	-0.364766	-1.18755	0.54318
UKD46	East Lancashire	DEMRELNot given	-0.107739	-0.840756	0.608703
UKD46	East Lancashire	DEMRELOther	-0.212875	-0.897625	0.505555
UKD46	East Lancashire	DEMETHAsian/Asian British	-0.100803	-0.896051	0.64518
UKD46	East Lancashire	DEMETHBlack/Black British	-0.746277	-1.76051	0.299911
UKD46	East Lancashire	DEMETHMixed	0.0829195	-1.02867	1.22853
UKD46	East Lancashire	DEMETHOther	-0.168663	-1.1161	0.741
UKD46	East Lancashire	DEMEDULevel 4	0.110982	-0.398034	0.643162
UKD46	East Lancashire	DEMEDUNone/Other	-0.299222	-0.914595	0.288741
UKD46	East Lancashire	DEMWRKlooking after home / family	-0.1687	-0.84562	0.554435
UKD46	East Lancashire	DEMWRKother	-0.739585	-2.56943	0.702736
UKD46	East Lancashire	DEMWRKpart-time	-0.0203468	-0.556007	0.579517
UKD46	East Lancashire	DEMWRKretired / disabled	0.0253145	-0.586789	0.662892
UKD46	East Lancashire	DEMWRKstudent	0.0976088	-0.603092	0.854841
UKD46	East Lancashire	DEMWRKunemployed	-0.16734	-1.00617	0.7438
UKD46	East Lancashire	DEMLANOther	-0.357692	-1.37375	0.543368
UKD46	East Lancashire	DEMLANPolish	-0.789226	-1.98105	0.443818
UKD47	Chorley and West Lancashire	DEMSEXMale	0.421868	-0.0995094	0.99777
UKD47	Chorley and West Lancashire	DEMAGE25-34	-0.479971	-1.13008	0.180378
UKD47	Chorley and West Lancashire	DEMAGE35-44	0.0193074	-0.607006	0.686985
UKD47	Chorley and West Lancashire	DEMAGE45-54	0.249088	-0.392825	0.890711
UKD47	Chorley and West Lancashire	DEMAGE55-64	0.254468	-0.392371	0.874194
UKD47	Chorley and West Lancashire	DEMAGE65-79	0.963263	0.291549	1.59266
UKD47	Chorley and West Lancashire	DEMAGE80+	0.97772	-0.195277	2.1824
UKD47	Chorley and West Lancashire	DEMRELChristian	0.028739	-0.514798	0.561688
UKD47	Chorley and West Lancashire	DEMRELHindu	0.506163	-0.545463	1.57944
UKD47	Chorley and West Lancashire	DEMRELJewish	0.442132	-0.968255	1.93792
UKD47	Chorley and West Lancashire	DEMRELMuslim	-0.342825	-1.28486	0.731152
UKD47	Chorley and West Lancashire	DEMRELNot given	-0.192005	-1.01636	0.601286
UKD47	Chorley and West Lancashire	DEMRELOther	-0.167357	-0.908046	0.609536
UKD47	Chorley and West Lancashire	DEMETHAsian/Asian British	0.0819305	-0.766698	0.882431
UKD47	Chorley and West Lancashire	DEMETHBlack/Black British	-0.793795	-1.71672	0.199944
UKD47	Chorley and West Lancashire	DEMETHMixed	-0.084039	-1.26955	1.02421
UKD47	Chorley and West Lancashire	DEMETHOther	-0.209817	-1.11439	0.798768
UKD47	Chorley and West Lancashire	DEMEDULevel 4	0.319544	-0.24152	0.857997
UKD47	Chorley and West Lancashire	DEMEDUNone/Other	-0.489687	-1.10485	0.1862
UKD47	Chorley and West Lancashire	DEMWRKlooking after home / family	-0.189521	-0.951621	0.569818
UKD47	Chorley and West Lancashire	DEMWRKother	-0.217427	-1.83051	1.57712
UKD47	Chorley and West Lancashire	DEMWRKpart-time	0.0207534	-0.539811	0.615313
UKD47	Chorley and West Lancashire	DEMWRKretired / disabled	-0.0178135	-0.638209	0.632253
UKD47	Chorley and West Lancashire	DEMWRKstudent	0.279846	-0.503766	1.04885
UKD47	Chorley and West Lancashire	DEMWRKunemployed	-0.163517	-1.23333	0.861277
UKD47	Chorley and West Lancashire	DEMLANOther	-0.12988	-1.08866	0.818804
UKD47	Chorley and West Lancashire	DEMLANPolish	-0.796926	-2.1054	0.391754
UKD61	Warrington	DEMSEXMale	0.265773	-0.269249	0.847862
UKD61	Warrington	DEMAGE25-34	-0.335848	-0.958301	0.324789
UKD61	Warrington	DEMAGE35-44	-0.126104	-0.806748	0.52799
UKD61	Warrington	DEMAGE45-54	0.0605812	-0.59903	0.664298
UKD61	Warrington	DEMAGE55-64	0.302036	-0.36009	0.975761
UKD61	Warrington	DEMAGE65-79	1.01493	0.344794	1.66354
UKD61	Warrington	DEMAGE80+	0.993615	-0.202152	2.18356
UKD61	Warrington	DEMRELChristian	-0.0102165	-0.54094	0.5338
UKD61	Warrington	DEMRELHindu	0.49042	-0.596534	1.58535
UKD61	Warrington	DEMRELJewish	0.385183	-0.961348	1.64585
UKD61	Warrington	DEMRELMuslim	-0.275263	-1.34957	0.772019
UKD61	Warrington	DEMRELNot given	-0.292793	-1.15106	0.490994
UKD61	Warrington	DEMRELOther	-0.239381	-0.978367	0.558777
UKD61	Warrington	DEMETHAsian/Asian British	0.0607665	-0.829916	0.851304
UKD61	Warrington	DEMETHBlack/Black British	-0.749915	-1.74968	0.287539
UKD61	Warrington	DEMETHMixed	0.117523	-1.02211	1.22407
UKD61	Warrington	DEMETHOther	-0.308469	-1.35403	0.655736
UKD61	Warrington	DEMEDULevel 4	0.347974	-0.190543	0.889652
UKD61	Warrington	DEMEDUNone/Other	-0.00917922	-0.673635	0.682141
UKD61	Warrington	DEMWRKlooking after home / family	-0.0665753	-0.811742	0.631423
UKD61	Warrington	DEMWRKother	-0.222344	-1.8926	1.51298
UKD61	Warrington	DEMWRKpart-time	-0.163354	-0.766439	0.418786
UKD61	Warrington	DEMWRKretired / disabled	0.32714	-0.282549	0.985991
UKD61	Warrington	DEMWRKstudent	0.191242	-0.541091	0.931276
UKD61	Warrington	DEMWRKunemployed	-0.370254	-1.24178	0.581139
UKD61	Warrington	DEMLANOther	-0.189442	-1.12978	0.753169
UKD61	Warrington	DEMLANPolish	-0.80246	-2.15849	0.379892
UKD62	Cheshire East	DEMSEXMale	0.595495	0.0675785	1.10859
UKD62	Cheshire East	DEMAGE25-34	-0.373821	-0.953061	0.264648
UKD62	Cheshire East	DEMAGE35-44	-0.109708	-0.75196	0.505757
UKD62	Cheshire East	DEMAGE45-54	0.212387	-0.398305	0.769509
UKD62	Cheshire East	DEMAGE55-64	0.292953	-0.292686	0.937007
UKD62	Cheshire East	DEMAGE65-79	0.978233	0.299678	1.63364
UKD62	Cheshire East	DEMAGE80+	1.08047	-0.0973455	2.16689
UKD62	Cheshire East	DEMRELChristian	0.291837	-0.24374	0.784093
UKD62	Cheshire East	DEMRELHindu	0.512224	-0.510801	1.62916
UKD62	Cheshire East	DEMRELJewish	0.413907	-1.02141	1.81198
UKD62	Cheshire East	DEMRELMuslim	-0.289015	-1.3841	0.781141
UKD62	Cheshire East	DEMRELNot given	-0.714247	-1.50585	0.0476643
UKD62	Cheshire East	DEMRELOther	-0.100331	-0.803024	0.575146
UKD62	Cheshire East	DEMETHAsian/Asian British	0.0314614	-0.740443	0.876518
UKD62	Cheshire East	DEMETHBlack/Black British	-0.930956	-1.94531	0.12623
UKD62	Cheshire East	DEMETHMixed	-0.59127	-1.71765	0.3901
UKD62	Cheshire East	DEMETHOther	-0.224339	-1.13446	0.727824
UKD62	Cheshire East	DEMEDULevel 4	0.252376	-0.256027	0.755949
UKD62	Cheshire East	DEMEDUNone/Other	-0.328077	-0.969283	0.267211
UKD62	Cheshire East	DEMWRKlooking after home / family	-0.0692599	-0.768232	0.577754
UKD62	Cheshire East	DEMWRKother	-0.170612	-1.68974	1.32278
UKD62	Cheshire East	DEMWRKpart-time	-0.409174	-0.961111	0.189454
UKD62	Cheshire East	DEMWRKretired / disabled	0.0118986	-0.607656	0.614912
UKD62	Cheshire East	DEMWRKstudent	0.321039	-0.418012	1.11531
UKD62	Cheshire East	DEMWRKunemployed	-0.0346698	-1.07865	0.985371
UKD62	Cheshire East	DEMLANOther	-0.164137	-1.12231	0.799102
UKD62	Cheshire East	DEMLANPolish	-1.02922	-2.21086	0.181199
UKD63	Cheshire West and Chester	DEMSEXMale	0.329581	-0.176999	0.886199
UKD63	Cheshire West and Chester	DEMAGE25-34	0.0259102	-0.624912	0.669018
UKD63	Cheshire West and Chester	DEMAGE35-44	-0.22167	-0.80864	0.344951
UKD63	Cheshire West and Chester	DEMAGE45-54	-0.0534959	-0.65889	0.520497
UKD63	Cheshire West and Chester	DEMAGE55-64	0.515028	-0.125893	1.15868
UKD63	Cheshire West and Chester	DEMAGE65-79	0.924578	0.259139	1.66096
UKD63	Cheshire West and Chester	DEMAGE80+	1.07812	-0.119058	2.21646
UKD63	Cheshire West and Chester	DEMRELChristian	0.168324	-0.36378	0.677064
UKD63	Cheshire West and Chester	DEMRELHindu	0.512949	-0.539486	1.54664
UKD63	Cheshire West and Chester	DEMRELJewish	0.436891	-1.06455	1.89283
UKD63	Cheshire West and Chester	DEMRELMuslim	-0.344207	-1.37722	0.644555
UKD63	Cheshire West and Chester	DEMRELNot given	-0.240857	-0.96307	0.587484
UKD63	Cheshire West and Chester	DEMRELOther	-0.311036	-1.11089	0.48681
UKD63	Cheshire West and Chester	DEMETHAsian/Asian British	-0.0939912	-0.944816	0.731056
UKD63	Cheshire West and Chester	DEMETHBlack/Black British	-0.732662	-1.89053	0.225956
UKD63	Cheshire West and Chester	DEMETHMixed	0.171302	-0.829951	1.34391
UKD63	Cheshire West and Chester	DEMETHOther	-0.366973	-1.36362	0.596814
UKD63	Cheshire West and Chester	DEMEDULevel 4	0.354215	-0.129378	0.854446
UKD63	Cheshire West and Chester	DEMEDUNone/Other	-0.0749535	-0.7316	0.632669
UKD63	Cheshire West and Chester	DEMWRKlooking after home / family	0.000153233	-0.65195	0.687178
UKD63	Cheshire West and Chester	DEMWRKother	-0.202425	-1.9664	1.41935
UKD63	Cheshire West and Chester	DEMWRKpart-time	-0.218758	-0.803537	0.358306
UKD63	Cheshire West and Chester	DEMWRKretired / disabled	0.0136739	-0.609799	0.680518
UKD63	Cheshire West and Chester	DEMWRKstudent	0.264505	-0.470313	1.01864
UKD63	Cheshire West and Chester	DEMWRKunemployed	-0.276739	-1.21095	0.727472
UKD63	Cheshire West and Chester	DEMLANOther	-0.560609	-1.47093	0.342439
UKD63	Cheshire West and Chester	DEMLANPolish	-0.559177	-1.78726	0.632397
UKD71	East Merseyside	DEMSEXMale	0.500256	0.0300158	0.965267
UKD71	East Merseyside	DEMAGE25-34	-3.59658e-05	-0.569655	0.592457
UKD71	East Merseyside	DEMAGE35-44	0.144252	-0.443375	0.715536
UKD71	East Merseyside	DEMAGE45-54	-0.349568	-0.951229	0.198804
UKD71	East Merseyside	DEMAGE55-64	0.41364	-0.175504	0.947925
UKD71	East Merseyside	DEMAGE65-79	0.99925	0.35985	1.63073
UKD71	East Merseyside	DEMAGE80+	0.974892	-0.211941	2.14835
UKD71	East Merseyside	DEMRELChristian	-0.0695636	-0.527936	0.407462
UKD71	East Merseyside	DEMRELHindu	0.50367	-0.575424	1.52262
UKD71	East Merseyside	DEMRELJewish	0.432916	-0.961604	1.93506
UKD71	East Merseyside	DEMRELMuslim	-0.292649	-1.34696	0.797668
UKD71	East Merseyside	DEMRELNot given	-0.5322	-1.23901	0.212597
UKD71	East Merseyside	DEMRELOther	-0.119382	-0.784967	0.569478
UKD71	East Merseyside	DEMETHAsian/Asian British	0.0620763	-0.80088	0.893758
UKD71	East Merseyside	DEMETHBlack/Black British	-0.749759	-1.80121	0.277756
UKD71	East Merseyside	DEMETHMixed	-0.338726	-1.36137	0.675303
UKD71	East Merseyside	DEMETHOther	-0.334428	-1.37348	0.610439
UKD71	East Merseyside	DEMEDULevel 4	0.19297	-0.289804	0.691817
UKD71	East Merseyside	DEMEDUNone/Other	-0.419564	-1.01947	0.191055
UKD71	East Merseyside	DEMWRKlooking after home / family	0.0335098	-0.663617	0.699912
UKD71	East Merseyside	DEMWRKother	-0.221383	-1.95752	1.43268
UKD71	East Merseyside	DEMWRKpart-time	-0.511572	-1.05508	0.0155269
UKD71	East Merseyside	DEMWRKretired / disabled	0.0308763	-0.532029	0.587622
UKD71	East Merseyside	DEMWRKstudent	0.229247	-0.517196	0.95544
UKD71	East Merseyside	DEMWRKunemployed	-0.157415	-0.896461	0.596598
UKD71	East Merseyside	DEMLANOther	-0.494833	-1.45787	0.466119
UKD71	East Merseyside	DEMLANPolish	-0.801967	-1.99744	0.494872
UKD72	Liverpool	DEMSEXMale	0.336854	-0.164918	0.803647
UKD72	Liverpool	DEMAGE25-34	-0.0821515	-0.644634	0.451956
UKD72	Liverpool	DEMAGE35-44	-0.291654	-0.875783	0.255284
UKD72	Liverpool	DEMAGE45-54	0.427093	-0.122237	1.03668
UKD72	Liverpool	DEMAGE55-64	0.156141	-0.455332	0.767144
UKD72	Liverpool	DEMAGE65-79	0.712368	0.0640519	1.33716
UKD72	Liverpool	DEMAGE80+	0.987612	-0.217873	2.10048
UKD72	Liverpool	DEMRELChristian	-0.048977	-0.520212	0.402077
UKD72	Liverpool	DEMRELHindu	0.512302	-0.586685	1.5951
UKD72	Liverpool	DEMRELJewish	0.444611	-1.00711	1.88539
UKD72	Liverpool	DEMRELMuslim	-0.280558	-1.3454	0.782352
UKD72	Liverpool	DEMRELNot given	-0.127411	-0.821415	0.556159
UKD72	Liverpool	DEMRELOther	-0.121083	-0.783875	0.647855
UKD72	Liverpool	DEMETHAsian/Asian British	0.137755	-0.679941	0.954174
UKD72	Liverpool	DEMETHBlack/Black British	-0.777558	-1.65946	0.10094
UKD72	Liverpool	DEMETHMixed	0.0808485	-0.853252	1.07832
UKD72	Liverpool	DEMETHOther	-0.12813	-1.01384	0.876087
UKD72	Liverpool	DEMEDULevel 4	0.672221	0.217762	1.1345
UKD72	Liverpool	DEMEDUNone/Other	-0.347401	-0.969546	0.2336
UKD72	Liverpool	DEMWRKlooking after home / family	-0.0566514	-0.756586	0.662619
UKD72	Liverpool	DEMWRKother	0.259909	-1.16116	1.80494
UKD72	Liverpool	DEMWRKpart-time	-0.15565	-0.714169	0.37923
UKD72	Liverpool	DEMWRKretired / disabled	-0.175181	-0.749377	0.368905
UKD72	Liverpool	DEMWRKstudent	0.171347	-0.589536	0.85015
UKD72	Liverpool	DEMWRKunemployed	-0.139552	-1.00791	0.656682
UKD72	Liverpool	DEMLANOther	-0.365287	-1.23592	0.44561
UKD72	Liverpool	DEMLANPolish	-0.802435	-1.97248	0.497872
UKD73	Sefton	DEMSEXMale	0.578564	0.0915177	1.13844
UKD73	Sefton	DEMAGE25-34	-0.293309	-0.877044	0.34761
UKD73	Sefton	DEMAGE35-44	-0.0260528	-0.599197	0.570146
UKD73	Sefton	DEMAGE45-54	0.19301	-0.385587	0.835863
UKD73	Sefton	DEMAGE55-64	0.457042	-0.161149	1.07468
UKD73	Sefton	DEMAGE65-79	0.704722	0.0444205	1.33342
UKD73	Sefton	DEMAGE80+	1.00249	-0.19611	2.22143
UKD73	Sefton	DEMRELChristian	-0.119861	-0.637903	0.396066
UKD73	Sefton	DEMRELHindu	0.504065	-0.518899	1.61848
UKD73	Sefton	DEMRELJewish	0.206817	-1.16795	1.46446
UKD73	Sefton	DEMRELMuslim	-0.285541	-1.32072	0.787832
UKD73	Sefton	DEMRELNot given	-0.168263	-0.956391	0.600991
UKD73	Sefton	DEMRELOther	-0.159326	-0.895122	0.583078
UKD73	Sefton	DEMETHAsian/Asian British	0.0615389	-0.762739	0.947536
UKD73	Sefton	DEMETHBlack/Black British	-0.741975	-1.75051	0.267726
UKD73	Sefton	DEMETHMixed	0.0516909	-1.06425	1.19329
UKD73	Sefton	DEMETHOther	-0.326102	-1.36057	0.644694
UKD73	Sefton	DEMEDULevel 4	0.448775	-0.0641129	0.94576
UKD73	Sefton	DEMEDUNone/Other	-0.217327	-0.817704	0.353184
UKD73	Sefton	DEMWRKlooking after home / family	-0.20936	-0.963724	0.463292
UKD73	Sefton	DEMWRKother	-0.221432	-1.83845	1.53709
UKD73	Sefton	DEMWRKpart-time	-0.0782135	-0.650138	0.458136
UKD73	Sefton	DEMWRKretired / disabled	-0.303567	-0.883927	0.309732
UKD73	Sefton	DEMWRKstudent	0.060335	-0.70325	0.878346
UKD73	Sefton	DEMWRKunemployed	0.204035	-0.695747	1.15186
UKD73	Sefton	DEMLANOther	-0.389172	-1.33575	0.486766
UKD73	Sefton	DEMLANPolish	-0.800736	-2.05995	0.412983
UKD74	Wirral	DEMSEXMale	0.206765	-0.288854	0.690814
UKD74	Wirral	DEMAGE25-34	-0.332657	-0.923945	0.223854
UKD74	Wirral	DEMAGE35-44	-0.275192	-0.867754	0.330138
UKD74	Wirral	DEMAGE45-54	0.258525	-0.304858	0.887997
UKD74	Wirral	DEMAGE55-64	0.50141	-0.0692325	1.1304
UKD74	Wirral	DEMAGE65-79	0.698657	0.0391334	1.31802
UKD74	Wirral	DEMAGE80+	0.977689	-0.212593	2.09975
UKD74	Wirral	DEMRELChristian	-0.0468347	-0.520511	0.463121
UKD74	Wirral	DEMRELHindu	0.503542	-0.579092	1.55521
UKD74	Wirral	DEMRELJewish	0.685218	-0.692394	1.98734
UKD74	Wirral	DEMRELMuslim	-0.278629	-1.30413	0.825664
UKD74	Wirral	DEMRELNot given	-0.203427	-0.897422	0.563041
UKD74	Wirral	DEMRELOther	-0.135901	-0.83017	0.564928
UKD74	Wirral	DEMETHAsian/Asian British	0.162708	-0.687591	0.999208
UKD74	Wirral	DEMETHBlack/Black British	-0.738368	-1.78867	0.250903
UKD74	Wirral	DEMETHMixed	-0.168558	-1.29562	0.847689
UKD74	Wirral	DEMETHOther	-0.318501	-1.29224	0.675794
UKD74	Wirral	DEMEDULevel 4	0.356107	-0.118576	0.867427
UKD74	Wirral	DEMEDUNone/Other	-0.157579	-0.78984	0.419439
UKD74	Wirral	DEMWRKlooking after home / family	-0.213116	-0.881543	0.449007
UKD74	Wirral	DEMWRKother	-0.233818	-1.88494	1.48466
UKD74	Wirral	DEMWRKpart-time	-0.0726792	-0.620348	0.465847
UKD74	Wirral	DEMWRKretired / disabled	0.139655	-0.498272	0.724234
UKD74	Wirral	DEMWRKstudent	0.24654	-0.507579	1.0255
UKD74	Wirral	DEMWRKunemployed	-0.0790095	-0.969469	0.792977
UKD74	Wirral	DEMLANOther	-0.360437	-1.31717	0.627957
UKD74	Wirral	DEMLANPolish	-0.937806	-2.01886	0.293023
UKE11	Kingston upon Hull, City of	DEMSEXMale	0.756322	0.228535	1.27264
UKE11	Kingston upon Hull, City of	DEMAGE25-34	0.0343075	-0.586359	0.645892
UKE11	Kingston upon Hull, City of	DEMAGE35-44	-0.106027	-0.765234	0.487252
UKE11	Kingston upon Hull, City of	DEMAGE45-54	0.173533	-0.397711	0.765311
UKE11	Kingston upon Hull, City of	DEMAGE55-64	0.489685	-0.132418	1.08756
UKE11	Kingston upon Hull, City of	DEMAGE65-79	0.536452	-0.158594	1.17887
UKE11	Kingston upon Hull, City of	DEMAGE80+	0.992399	-0.152466	2.22309
UKE11	Kingston upon Hull, City of	DEMRELChristian	0.175721	-0.318901	0.684328
UKE11	Kingston upon Hull, City of	DEMRELHindu	0.516613	-0.502446	1.64531
UKE11	Kingston upon Hull, City of	DEMRELJewish	0.44942	-1.0982	1.87336
UKE11	Kingston upon Hull, City of	DEMRELMuslim	-0.0717039	-1.07575	0.99749
UKE11	Kingston upon Hull, City of	DEMRELNot given	-0.115454	-0.89178	0.709882
UKE11	Kingston upon Hull, City of	DEMRELOther	-0.0605681	-0.792748	0.596324
UKE11	Kingston upon Hull, City of	DEMETHAsian/Asian British	0.0696011	-0.811262	0.885881
UKE11	Kingston upon Hull, City of	DEMETHBlack/Black British	-0.595448	-1.61686	0.362707
UKE11	Kingston upon Hull, City of	DEMETHMixed	0.0518056	-0.929251	1.07646
UKE11	Kingston upon Hull, City of	DEMETHOther	-0.299194	-1.21459	0.692787
UKE11	Kingston upon Hull, City of	DEMEDULevel 4	0.288403	-0.271593	0.821667
UKE11	Kingston upon Hull, City of	DEMEDUNone/Other	-0.322427	-0.936875	0.276793
UKE11	Kingston upon Hull, City of	DEMWRKlooking after home / family	-0.121873	-0.880318	0.510284
UKE11	Kingston upon Hull, City of	DEMWRKother	-0.214464	-1.85588	1.48461
UKE11	Kingston upon Hull, City of	DEMWRKpart-time	-0.178394	-0.732155	0.415433
UKE11	Kingston upon Hull, City of	DEMWRKretired / disabled	0.0624022	-0.578504	0.690621
UKE11	Kingston upon Hull, City of	DEMWRKstudent	0.347761	-0.383337	1.1416
UKE11	Kingston upon Hull, City of	DEMWRKunemployed	-0.672047	-1.53586	0.218812
UKE11	Kingston upon Hull, City of	DEMLANOther	-0.152861	-1.13285	0.832387
UKE11	Kingston upon Hull, City of	DEMLANPolish	-0.790373	-2.02427	0.464651
UKE12	East Riding of Yorkshire	DEMSEXMale	0.214709	-0.26754	0.681969
UKE12	East Riding of Yorkshire	DEMAGE25-34	-0.253814	-0.842329	0.358439
UKE12	East Riding of Yorkshire	DEMAGE35-44	-0.131907	-0.723136	0.459262
UKE12	East Riding of Yorkshire	DEMAGE45-54	0.301203	-0.341463	0.89516
UKE12	East Riding of Yorkshire	DEMAGE55-64	0.0990129	-0.463706	0.705799
UKE12	East Riding of Yorkshire	DEMAGE65-79	0.965894	0.361194	1.5759
UKE12	East Riding of Yorkshire	DEMAGE80+	1.08385	0.0413089	2.29031
UKE12	East Riding of Yorkshire	DEMRELChristian	0.0323981	-0.448189	0.518797
UKE12	East Riding of Yorkshire	DEMRELHindu	0.509058	-0.57582	1.58143
UKE12	East Riding of Yorkshire	DEMRELJewish	0.452808	-0.961039	1.8929
UKE12	East Riding of Yorkshire	DEMRELMuslim	-0.28397	-1.32129	0.745522
UKE12	East Riding of Yorkshire	DEMRELNot given	-0.295804	-0.977352	0.472981
UKE12	East Riding of Yorkshire	DEMRELOther	-0.170918	-0.878199	0.55679
UKE12	East Riding of Yorkshire	DEMETHAsian/Asian British	0.158461	-0.673144	1.00889
UKE12	East Riding of Yorkshire	DEMETHBlack/Black British	-0.758097	-1.73563	0.274285
UKE12	East Riding of Yorkshire	DEMETHMixed	-0.0835828	-1.21868	1.05988
UKE12	East Riding of Yorkshire	DEMETHOther	-0.199362	-1.13534	0.82321
UKE12	East Riding of Yorkshire	DEMEDULevel 4	0.28364	-0.215348	0.755609
UKE12	East Riding of Yorkshire	DEMEDUNone/Other	-0.157821	-0.731407	0.480445
UKE12	East Riding of Yorkshire	DEMWRKlooking after home / family	-0.0464951	-0.723764	0.592439
UKE12	East Riding of Yorkshire	DEMWRKother	-0.202503	-1.88125	1.51094
UKE12	East Riding of Yorkshire	DEMWRKpart-time	-0.139622	-0.690636	0.437415
UKE12	East Riding of Yorkshire	DEMWRKretired / disabled	0.233314	-0.307324	0.829529
UKE12	East Riding of Yorkshire	DEMWRKstudent	0.228151	-0.537113	1.01334
UKE12	East Riding of Yorkshire	DEMWRKunemployed	-0.0187824	-0.888937	0.935466
UKE12	East Riding of Yorkshire	DEMLANOther	-0.196169	-1.1803	0.815504
UKE12	East Riding of Yorkshire	DEMLANPolish	-1.06249	-2.27576	0.162276
UKE13	North and North East Lincolnshire	DEMSEXMale	0.415711	-0.0834958	0.901397
UKE13	North and North East Lincolnshire	DEMAGE25-34	-0.221018	-0.856082	0.37753
UKE13	North and North East Lincolnshire	DEMAGE35-44	-0.0520949	-0.679427	0.526128
UKE13	North and North East Lincolnshire	DEMAGE45-54	0.272225	-0.282357	0.822794
UKE13	North and North East Lincolnshire	DEMAGE55-64	0.42279	-0.177455	1.00236
UKE13	North and North East Lincolnshire	DEMAGE65-79	0.857579	0.218853	1.47031
UKE13	North and North East Lincolnshire	DEMAGE80+	1.17124	0.131281	2.38895
UKE13	North and North East Lincolnshire	DEMRELChristian	0.0665573	-0.403911	0.5752
UKE13	North and North East Lincolnshire	DEMRELHindu	0.50125	-0.52929	1.60869
UKE13	North and North East Lincolnshire	DEMRELJewish	0.335	-0.895274	1.6372
UKE13	North and North East Lincolnshire	DEMRELMuslim	0.00405459	-1.04244	0.981243
UKE13	North and North East Lincolnshire	DEMRELNot given	-0.21775	-0.911925	0.473944
UKE13	North and North East Lincolnshire	DEMRELOther	-0.313589	-0.96186	0.334095
UKE13	North and North East Lincolnshire	DEMETHAsian/Asian British	0.160207	-0.663126	1.00431
UKE13	North and North East Lincolnshire	DEMETHBlack/Black British	-0.747761	-1.8102	0.29137
UKE13	North and North East Lincolnshire	DEMETHMixed	-0.0271149	-1.14336	1.02069
UKE13	North and North East Lincolnshire	DEMETHOther	-0.252396	-1.13126	0.789869
UKE13	North and North East Lincolnshire	DEMEDULevel 4	0.702877	0.172749	1.19464
UKE13	North and North East Lincolnshire	DEMEDUNone/Other	-0.0608165	-0.604224	0.552598
UKE13	North and North East Lincolnshire	DEMWRKlooking after home / family	-0.317685	-1.04032	0.393724
UKE13	North and North East Lincolnshire	DEMWRKother	0.00431754	-1.2613	1.42214
UKE13	North and North East Lincolnshire	DEMWRKpart-time	-0.181077	-0.716624	0.360935
UKE13	North and North East Lincolnshire	DEMWRKretired / disabled	0.2514	-0.326661	0.85433
UKE13	North and North East Lincolnshire	DEMWRKstudent	0.253584	-0.523735	1.00986
UKE13	North and North East Lincolnshire	DEMWRKunemployed	0.235896	-0.609135	1.15562
UKE13	North and North East Lincolnshire	DEMLANOther	-0.198415	-1.15861	0.870371
UKE13	North and North East Lincolnshire	DEMLANPolish	-0.790773	-2.04102	0.468327
UKE21	York	DEMSEXMale	0.403344	-0.145906	0.936754
UKE21	York	DEMAGE25-34	-0.187803	-0.817698	0.397768
UKE21	York	DEMAGE35-44	0.0411948	-0.563071	0.728998
UKE21	York	DEMAGE45-54	0.0651547	-0.555363	0.666631
UKE21	York	DEMAGE55-64	0.385952	-0.252187	1.03021
UKE21	York	DEMAGE65-79	0.862268	0.205079	1.52738
UKE21	York	DEMAGE80+	0.994451	-0.216652	2.18572
UKE21	York	DEMRELChristian	0.225085	-0.316781	0.721885
UKE21	York	DEMRELHindu	0.506969	-0.575186	1.61379
UKE21	York	DEMRELJewish	0.448493	-1.03354	1.81538
UKE21	York	DEMRELMuslim	-0.455227	-1.4866	0.54734
UKE21	York	DEMRELNot given	-0.503263	-1.30605	0.231702
UKE21	York	DEMRELOther	-0.188527	-0.91596	0.564016
UKE21	York	DEMETHAsian/Asian British	-0.207617	-1.05798	0.595904
UKE21	York	DEMETHBlack/Black British	-0.74041	-1.73839	0.339931
UKE21	York	DEMETHMixed	-0.349582	-1.5297	0.764254
UKE21	York	DEMETHOther	-0.3256	-1.37484	0.650877
UKE21	York	DEMEDULevel 4	0.151603	-0.39027	0.664839
UKE21	York	DEMEDUNone/Other	-0.135865	-0.796465	0.480738
UKE21	York	DEMWRKlooking after home / family	-0.176216	-0.936177	0.475173
UKE21	York	DEMWRKother	-0.220021	-1.92619	1.52978
UKE21	York	DEMWRKpart-time	-0.216204	-0.768071	0.340518
UKE21	York	DEMWRKretired / disabled	0.00507867	-0.638993	0.634227
UKE21	York	DEMWRKstudent	0.270346	-0.448962	0.968599
UKE21	York	DEMWRKunemployed	0.0679444	-0.908328	1.04688
UKE21	York	DEMLANOther	-0.653662	-1.58807	0.254013
UKE21	York	DEMLANPolish	-0.591012	-1.73222	0.598856
UKE22	North Yorkshire CC	DEMSEXMale	0.419798	-0.0046715	0.874552
UKE22	North Yorkshire CC	DEMAGE25-34	-0.412999	-0.974549	0.11673
UKE22	North Yorkshire CC	DEMAGE35-44	0.218249	-0.354244	0.739052
UKE22	North Yorkshire CC	DEMAGE45-54	0.118631	-0.384556	0.644209
UKE22	North Yorkshire CC	DEMAGE55-64	0.450365	-0.122626	0.998932
UKE22	North Yorkshire CC	DEMAGE65-79	0.696162	0.122799	1.28094
UKE22	North Yorkshire CC	DEMAGE80+	0.786286	-0.200011	1.87072
UKE22	North Yorkshire CC	DEMRELChristian	0.124667	-0.293838	0.568397
UKE22	North Yorkshire CC	DEMRELHindu	0.56886	-0.468424	1.56806
UKE22	North Yorkshire CC	DEMRELJewish	0.412304	-0.776457	1.62977
UKE22	North Yorkshire CC	DEMRELMuslim	-0.213476	-1.25495	0.77309
UKE22	North Yorkshire CC	DEMRELNot given	-0.247473	-0.918302	0.504249
UKE22	North Yorkshire CC	DEMRELOther	-0.408328	-1.02811	0.234322
UKE22	North Yorkshire CC	DEMETHAsian/Asian British	0.140115	-0.622326	0.898033
UKE22	North Yorkshire CC	DEMETHBlack/Black British	-0.580481	-1.53388	0.495732
UKE22	North Yorkshire CC	DEMETHMixed	-0.0163801	-1.09534	0.945193
UKE22	North Yorkshire CC	DEMETHOther	-0.363067	-1.28183	0.604394
UKE22	North Yorkshire CC	DEMEDULevel 4	0.18461	-0.260743	0.622892
UKE22	North Yorkshire CC	DEMEDUNone/Other	-0.00678508	-0.62879	0.532414
UKE22	North Yorkshire CC	DEMWRKlooking after home / family	-0.114681	-0.767725	0.509377
UKE22	North Yorkshire CC	DEMWRKother	-0.225317	-1.96663	1.42436
UKE22	North Yorkshire CC	DEMWRKpart-time	-0.255748	-0.72548	0.24073
UKE22	North Yorkshire CC	DEMWRKretired / disabled	0.197593	-0.33138	0.790533
UKE22	North Yorkshire CC	DEMWRKstudent	0.286448	-0.360263	0.981536
UKE22	North Yorkshire CC	DEMWRKunemployed	-0.17381	-1.02436	0.628767
UKE22	North Yorkshire CC	DEMLANOther	-0.421519	-1.28964	0.459233
UKE22	North Yorkshire CC	DEMLANPolish	-0.814923	-1.94535	0.294536
UKE31	Barnsley, Doncaster and Rotherham	DEMSEXMale	0.613034	0.166861	1.02787
UKE31	Barnsley, Doncaster and Rotherham	DEMAGE25-34	-0.458198	-0.983941	0.0269939
UKE31	Barnsley, Doncaster and Rotherham	DEMAGE35-44	-0.0314323	-0.555372	0.471423
UKE31	Barnsley, Doncaster and Rotherham	DEMAGE45-54	0.384222	-0.18562	0.924137
UKE31	Barnsley, Doncaster and Rotherham	DEMAGE55-64	0.146791	-0.464152	0.723805
UKE31	Barnsley, Doncaster and Rotherham	DEMAGE65-79	0.856799	0.269834	1.41739
UKE31	Barnsley, Doncaster and Rotherham	DEMAGE80+	0.879895	-0.217328	1.97704
UKE31	Barnsley, Doncaster and Rotherham	DEMRELChristian	-0.10787	-0.542088	0.312943
UKE31	Barnsley, Doncaster and Rotherham	DEMRELHindu	0.508334	-0.524288	1.62651
UKE31	Barnsley, Doncaster and Rotherham	DEMRELJewish	0.525282	-0.742666	1.90578
UKE31	Barnsley, Doncaster and Rotherham	DEMRELMuslim	-0.117494	-1.13434	0.87028
UKE31	Barnsley, Doncaster and Rotherham	DEMRELNot given	-0.74556	-1.41715	-0.0332698
UKE31	Barnsley, Doncaster and Rotherham	DEMRELOther	-0.145565	-0.765559	0.465862
UKE31	Barnsley, Doncaster and Rotherham	DEMETHAsian/Asian British	0.176438	-0.647145	0.99645
UKE31	Barnsley, Doncaster and Rotherham	DEMETHBlack/Black British	-0.711315	-1.63693	0.277399
UKE31	Barnsley, Doncaster and Rotherham	DEMETHMixed	0.0665075	-1.0675	1.19164
UKE31	Barnsley, Doncaster and Rotherham	DEMETHOther	-0.441627	-1.40464	0.465584
UKE31	Barnsley, Doncaster and Rotherham	DEMEDULevel 4	0.257018	-0.189422	0.714738
UKE31	Barnsley, Doncaster and Rotherham	DEMEDUNone/Other	-0.290712	-0.785726	0.219942
UKE31	Barnsley, Doncaster and Rotherham	DEMWRKlooking after home / family	-0.226347	-0.841548	0.418771
UKE31	Barnsley, Doncaster and Rotherham	DEMWRKother	-1.15345	-2.80933	0.150387
UKE31	Barnsley, Doncaster and Rotherham	DEMWRKpart-time	-0.106464	-0.629971	0.455392
UKE31	Barnsley, Doncaster and Rotherham	DEMWRKretired / disabled	0.0444353	-0.460549	0.575215
UKE31	Barnsley, Doncaster and Rotherham	DEMWRKstudent	0.164273	-0.542816	0.858476
UKE31	Barnsley, Doncaster and Rotherham	DEMWRKunemployed	-0.25062	-1.04856	0.611839
UKE31	Barnsley, Doncaster and Rotherham	DEMLANOther	-0.39428	-1.2394	0.416638
UKE31	Barnsley, Doncaster and Rotherham	DEMLANPolish	-0.793522	-1.95249	0.290038
UKE32	Sheffield	DEMSEXMale	0.545048	0.112157	1.00566
UKE32	Sheffield	DEMAGE25-34	-0.349125	-0.908924	0.169721
UKE32	Sheffield	DEMAGE35-44	-0.140374	-0.694072	0.461456
UKE32	Sheffield	DEMAGE45-54	0.208445	-0.316898	0.724694
UKE32	Sheffield	DEMAGE55-64	0.483133	-0.0937438	1.05156
UKE32	Sheffield	DEMAGE65-79	0.76581	0.170737	1.38038
UKE32	Sheffield	DEMAGE80+	0.994171	-0.103436	2.16988
UKE32	Sheffield	DEMRELChristian	0.228621	-0.21449	0.677619
UKE32	Sheffield	DEMRELHindu	0.592093	-0.390666	1.69239
UKE32	Sheffield	DEMRELJewish	0.442758	-0.997458	1.90348
UKE32	Sheffield	DEMRELMuslim	-0.11814	-1.0295	0.879515
UKE32	Sheffield	DEMRELNot given	-0.201228	-0.850876	0.475844
UKE32	Sheffield	DEMRELOther	-0.566616	-1.29689	0.136939
UKE32	Sheffield	DEMETHAsian/Asian British	0.0509436	-0.653337	0.780433
UKE32	Sheffield	DEMETHBlack/Black British	-0.598889	-1.57726	0.323404
UKE32	Sheffield	DEMETHMixed	-0.400097	-1.51795	0.618841
UKE32	Sheffield	DEMETHOther	-0.28895	-1.17003	0.634843
UKE32	Sheffield	DEMEDULevel 4	0.575879	0.103543	1.00792
UKE32	Sheffield	DEMEDUNone/Other	-0.446982	-1.0095	0.0849988
UKE32	Sheffield	DEMWRKlooking after home / family	-0.471499	-1.13752	0.186564
UKE32	Sheffield	DEMWRKother	-0.210701	-1.86821	1.49866
UKE32	Sheffield	DEMWRKpart-time	-0.362516	-0.872808	0.124138
UKE32	Sheffield	DEMWRKretired / disabled	-0.0293112	-0.621029	0.540317
UKE32	Sheffield	DEMWRKstudent	0.437455	-0.197173	1.05937
UKE32	Sheffield	DEMWRKunemployed	-0.3353	-1.14847	0.500296
UKE32	Sheffield	DEMLANOther	-0.0665638	-0.907277	0.772888
UKE32	Sheffield	DEMLANPolish	-0.768651	-1.94027	0.363091
UKE41	Bradford	DEMSEXMale	0.386923	-0.0483338	0.863233
UKE41	Bradford	DEMAGE25-34	-0.0831404	-0.60967	0.511528
UKE41	Bradford	DEMAGE35-44	-0.0581032	-0.58367	0.460908
UKE41	Bradford	DEMAGE45-54	0.261764	-0.321308	0.807858
UKE41	Bradford	DEMAGE55-64	0.517749	-0.0552942	1.09525
UKE41	Bradford	DEMAGE65-79	0.767558	0.19872	1.43913
UKE41	Bradford	DEMAGE80+	0.914559	-0.201927	2.01197
UKE41	Bradford	DEMRELChristian	-0.150994	-0.628529	0.31167
UKE41	Bradford	DEMRELHindu	0.401583	-0.561507	1.35319
UKE41	Bradford	DEMRELJewish	0.662611	-0.72219	2.04623
UKE41	Bradford	DEMRELMuslim	-0.514398	-1.32579	0.28573
UKE41	Bradford	DEMRELNot given	-0.426115	-1.10803	0.270187
UKE41	Bradford	DEMRELOther	-0.393683	-1.0835	0.277031
UKE41	Bradford	DEMETHAsian/Asian British	-0.260713	-0.930785	0.451833
UKE41	Bradford	DEMETHBlack/Black British	-0.572799	-1.58484	0.398096
UKE41	Bradford	DEMETHMixed	0.534869	-0.459824	1.62059
UKE41	Bradford	DEMETHOther	-0.592592	-1.50263	0.328659
UKE41	Bradford	DEMEDULevel 4	0.34675	-0.109771	0.810816
UKE41	Bradford	DEMEDUNone/Other	-0.0560066	-0.598731	0.47877
UKE41	Bradford	DEMWRKlooking after home / family	0.0155387	-0.670819	0.631319
UKE41	Bradford	DEMWRKother	-0.438167	-1.86847	1.11122
UKE41	Bradford	DEMWRKpart-time	-0.18852	-0.700372	0.33852
UKE41	Bradford	DEMWRKretired / disabled	-0.191893	-0.74871	0.403135
UKE41	Bradford	DEMWRKstudent	0.0414444	-0.644622	0.729291
UKE41	Bradford	DEMWRKunemployed	-0.16018	-1.02219	0.666718
UKE41	Bradford	DEMLANOther	-0.702155	-1.58506	0.101394
UKE41	Bradford	DEMLANPolish	-0.798123	-1.99267	0.457209
UKE42	Leeds	DEMSEXMale	0.287105	-0.110775	0.663119
UKE42	Leeds	DEMAGE25-34	-0.0631207	-0.538937	0.450099
UKE42	Leeds	DEMAGE35-44	-0.356365	-0.872832	0.17704
UKE42	Leeds	DEMAGE45-54	0.179891	-0.303415	0.71135
UKE42	Leeds	DEMAGE55-64	0.375931	-0.12375	0.90996
UKE42	Leeds	DEMAGE65-79	0.81817	0.276521	1.39965
UKE42	Leeds	DEMAGE80+	1.00119	-0.26262	2.1501
UKE42	Leeds	DEMRELChristian	0.0453084	-0.358531	0.442945
UKE42	Leeds	DEMRELHindu	0.397829	-0.564751	1.4759
UKE42	Leeds	DEMRELJewish	0.546073	-0.750611	1.93443
UKE42	Leeds	DEMRELMuslim	-0.7234	-1.53249	0.0795463
UKE42	Leeds	DEMRELNot given	-0.228692	-0.880677	0.360444
UKE42	Leeds	DEMRELOther	-0.733546	-1.33571	-0.128859
UKE42	Leeds	DEMETHAsian/Asian British	-0.308915	-1.11006	0.424982
UKE42	Leeds	DEMETHBlack/Black British	-0.796548	-1.71018	0.153481
UKE42	Leeds	DEMETHMixed	-0.0791497	-0.98906	0.872619
UKE42	Leeds	DEMETHOther	-0.243801	-1.05923	0.619244
UKE42	Leeds	DEMEDULevel 4	0.192349	-0.186366	0.570178
UKE42	Leeds	DEMEDUNone/Other	-0.430239	-0.981618	0.114754
UKE42	Leeds	DEMWRKlooking after home / family	0.0555178	-0.545179	0.707224
UKE42	Leeds	DEMWRKother	0.180316	-1.45127	1.85252
UKE42	Leeds	DEMWRKpart-time	-0.0983432	-0.553056	0.38455
UKE42	Leeds	DEMWRKretired / disabled	0.0567172	-0.485709	0.595976
UKE42	Leeds	DEMWRKstudent	0.137709	-0.458822	0.776734
UKE42	Leeds	DEMWRKunemployed	0.141913	-0.605908	0.989665
UKE42	Leeds	DEMLANOther	-0.156542	-0.935701	0.605503
UKE42	Leeds	DEMLANPolish	-0.814078	-1.92602	0.325569
UKE44	Calderdale and Kirklees	DEMSEXMale	0.153679	-0.275454	0.574598
UKE44	Calderdale and Kirklees	DEMAGE25-34	-0.187548	-0.74195	0.357031
UKE44	Calderdale and Kirklees	DEMAGE35-44	-0.00705034	-0.548351	0.532642
UKE44	Calderdale and Kirklees	DEMAGE45-54	-0.00704989	-0.514346	0.483844
UKE44	Calderdale and Kirklees	DEMAGE55-64	0.513729	-0.0410074	1.06323
UKE44	Calderdale and Kirklees	DEMAGE65-79	0.654559	0.0573274	1.25683
UKE44	Calderdale and Kirklees	DEMAGE80+	1.2049	0.118514	2.38713
UKE44	Calderdale and Kirklees	DEMRELChristian	0.124001	-0.321185	0.549697
UKE44	Calderdale and Kirklees	DEMRELHindu	0.516247	-0.542837	1.60653
UKE44	Calderdale and Kirklees	DEMRELJewish	0.433742	-0.946393	1.93819
UKE44	Calderdale and Kirklees	DEMRELMuslim	-0.611186	-1.39199	0.222619
UKE44	Calderdale and Kirklees	DEMRELNot given	-0.180885	-0.821345	0.471807
UKE44	Calderdale and Kirklees	DEMRELOther	0.01405	-0.634453	0.682555
UKE44	Calderdale and Kirklees	DEMETHAsian/Asian British	0.0900965	-0.611213	0.820261
UKE44	Calderdale and Kirklees	DEMETHBlack/Black British	-0.904173	-1.80969	0.0585808
UKE44	Calderdale and Kirklees	DEMETHMixed	-0.0788119	-1.21033	1.10891
UKE44	Calderdale and Kirklees	DEMETHOther	-0.542859	-1.44823	0.302052
UKE44	Calderdale and Kirklees	DEMEDULevel 4	0.500888	0.103877	0.958067
UKE44	Calderdale and Kirklees	DEMEDUNone/Other	-0.393666	-0.95147	0.204832
UKE44	Calderdale and Kirklees	DEMWRKlooking after home / family	-0.190577	-0.788456	0.391709
UKE44	Calderdale and Kirklees	DEMWRKother	-0.281395	-1.70244	1.26387
UKE44	Calderdale and Kirklees	DEMWRKpart-time	-0.0298238	-0.538829	0.481592
UKE44	Calderdale and Kirklees	DEMWRKretired / disabled	-0.061858	-0.645062	0.505948
UKE44	Calderdale and Kirklees	DEMWRKstudent	0.208853	-0.500304	0.925753
UKE44	Calderdale and Kirklees	DEMWRKunemployed	0.0670131	-0.699366	0.825049
UKE44	Calderdale and Kirklees	DEMLANOther	-0.33177	-1.07131	0.431647
UKE44	Calderdale and Kirklees	DEMLANPolish	-0.794603	-2.08361	0.441958
UKE45	Wakefield	DEMSEXMale	0.603067	0.11264	1.10879
UKE45	Wakefield	DEMAGE25-34	-0.338916	-0.981322	0.281836
UKE45	Wakefield	DEMAGE35-44	0.0979691	-0.506705	0.704928
UKE45	Wakefield	DEMAGE45-54	0.292535	-0.333594	0.864153
UKE45	Wakefield	DEMAGE55-64	0.117725	-0.490844	0.707404
UKE45	Wakefield	DEMAGE65-79	1.00131	0.356512	1.68548
UKE45	Wakefield	DEMAGE80+	0.977709	-0.202164	2.12551
UKE45	Wakefield	DEMRELChristian	0.0554354	-0.419338	0.581872
UKE45	Wakefield	DEMRELHindu	0.515845	-0.522678	1.61328
UKE45	Wakefield	DEMRELJewish	0.430224	-1.03384	1.83455
UKE45	Wakefield	DEMRELMuslim	-0.286399	-1.37664	0.74507
UKE45	Wakefield	DEMRELNot given	-0.0831101	-0.796046	0.669514
UKE45	Wakefield	DEMRELOther	-0.403399	-1.12812	0.389014
UKE45	Wakefield	DEMETHAsian/Asian British	0.123417	-0.741202	0.915359
UKE45	Wakefield	DEMETHBlack/Black British	-0.752175	-1.73642	0.297981
UKE45	Wakefield	DEMETHMixed	0.0462163	-1.01526	1.20487
UKE45	Wakefield	DEMETHOther	-0.321689	-1.32528	0.670452
UKE45	Wakefield	DEMEDULevel 4	0.24694	-0.294249	0.713028
UKE45	Wakefield	DEMEDUNone/Other	-0.421227	-1.01803	0.203919
UKE45	Wakefield	DEMWRKlooking after home / family	-0.0461748	-0.794007	0.708669
UKE45	Wakefield	DEMWRKother	-0.230654	-1.94193	1.52931
UKE45	Wakefield	DEMWRKpart-time	-0.0294086	-0.577076	0.597407
UKE45	Wakefield	DEMWRKretired / disabled	-0.0982685	-0.669136	0.492224
UKE45	Wakefield	DEMWRKstudent	0.287797	-0.492802	1.05622
UKE45	Wakefield	DEMWRKunemployed	-0.273704	-1.14465	0.666473
UKE45	Wakefield	DEMLANOther	-0.251617	-1.23281	0.749755
UKE45	Wakefield	DEMLANPolish	-0.572615	-1.76021	0.624237
UKF11	Derby	DEMSEXMale	0.479696	-0.061803	1.02193
UKF11	Derby	DEMAGE25-34	-0.493243	-1.11726	0.14961
UKF11	Derby	DEMAGE35-44	0.0279785	-0.553162	0.652945
UKF11	Derby	DEMAGE45-54	0.0956478	-0.551245	0.736961
UKF11	Derby	DEMAGE55-64	0.16781	-0.520169	0.803332
UKF11	Derby	DEMAGE65-79	1.10014	0.47326	1.79041
UKF11	Derby	DEMAGE80+	1.06384	-0.126567	2.21053
UKF11	Derby	DEMRELChristian	0.09898	-0.452326	0.603002
UKF11	Derby	DEMRELHindu	0.507872	-0.550248	1.57047
UKF11	Derby	DEMRELJewish	0.42783	-1.01068	1.94969
UKF11	Derby	DEMRELMuslim	-0.480574	-1.37694	0.400687
UKF11	Derby	DEMRELNot given	-0.477144	-1.22808	0.262858
UKF11	Derby	DEMRELOther	-0.24787	-0.956426	0.466535
UKF11	Derby	DEMETHAsian/Asian British	-0.0944641	-0.881162	0.68073
UKF11	Derby	DEMETHBlack/Black British	-0.675497	-1.60001	0.320247
UKF11	Derby	DEMETHMixed	0.0993681	-0.969941	1.32908
UKF11	Derby	DEMETHOther	-0.165789	-1.10081	0.737242
UKF11	Derby	DEMEDULevel 4	0.435175	-0.0852181	0.9602
UKF11	Derby	DEMEDUNone/Other	-0.468744	-1.10591	0.152177
UKF11	Derby	DEMWRKlooking after home / family	-0.126693	-0.957497	0.61387
UKF11	Derby	DEMWRKother	-0.221799	-1.90375	1.48532
UKF11	Derby	DEMWRKpart-time	0.0525958	-0.535723	0.628907
UKF11	Derby	DEMWRKretired / disabled	0.0682454	-0.564689	0.684315
UKF11	Derby	DEMWRKstudent	0.234535	-0.540683	0.964281
UKF11	Derby	DEMWRKunemployed	0.113199	-0.804001	1.17152
UKF11	Derby	DEMLANOther	-0.614916	-1.57594	0.251329
UKF11	Derby	DEMLANPolish	-0.795375	-2.06496	0.447875
UKF12	East Derbyshire	DEMSEXMale	0.477336	-0.0128169	1.01176
UKF12	East Derbyshire	DEMAGE25-34	-0.341284	-0.965178	0.284962
UKF12	East Derbyshire	DEMAGE35-44	-0.0756742	-0.673884	0.510789
UKF12	East Derbyshire	DEMAGE45-54	-0.11967	-0.730248	0.481805
UKF12	East Derbyshire	DEMAGE55-64	0.456509	-0.174071	1.05518
UKF12	East Derbyshire	DEMAGE65-79	0.711455	0.0642881	1.39622
UKF12	East Derbyshire	DEMAGE80+	0.983029	-0.234439	2.18028
UKF12	East Derbyshire	DEMRELChristian	0.171388	-0.336271	0.672372
UKF12	East Derbyshire	DEMRELHindu	0.493392	-0.58684	1.54072
UKF12	East Derbyshire	DEMRELJewish	0.410563	-0.98987	1.85159
UKF12	East Derbyshire	DEMRELMuslim	-0.285927	-1.28795	0.727795
UKF12	East Derbyshire	DEMRELNot given	-0.121311	-0.827381	0.584622
UKF12	East Derbyshire	DEMRELOther	-0.392493	-1.15515	0.355387
UKF12	East Derbyshire	DEMETHAsian/Asian British	0.0577778	-0.764919	0.873556
UKF12	East Derbyshire	DEMETHBlack/Black British	-0.545616	-1.59707	0.430193
UKF12	East Derbyshire	DEMETHMixed	-0.104546	-1.25961	1.05742
UKF12	East Derbyshire	DEMETHOther	-0.32987	-1.41721	0.56751
UKF12	East Derbyshire	DEMEDULevel 4	0.113654	-0.377278	0.618625
UKF12	East Derbyshire	DEMEDUNone/Other	-0.193935	-0.804869	0.415808
UKF12	East Derbyshire	DEMWRKlooking after home / family	-0.303285	-1.01241	0.442209
UKF12	East Derbyshire	DEMWRKother	-0.226024	-2.00184	1.36776
UKF12	East Derbyshire	DEMWRKpart-time	-0.306483	-0.895818	0.269919
UKF12	East Derbyshire	DEMWRKretired / disabled	-0.19477	-0.852093	0.415775
UKF12	East Derbyshire	DEMWRKstudent	0.490641	-0.256879	1.24502
UKF12	East Derbyshire	DEMWRKunemployed	-0.156724	-1.18632	0.885768
UKF12	East Derbyshire	DEMLANOther	-0.560364	-1.50474	0.383266
UKF12	East Derbyshire	DEMLANPolish	-0.791473	-1.98566	0.476744
UKF13	South and West Derbyshire	DEMSEXMale	0.384207	-0.121316	0.894089
UKF13	South and West Derbyshire	DEMAGE25-34	0.0129386	-0.591362	0.648437
UKF13	South and West Derbyshire	DEMAGE35-44	-0.223837	-0.776456	0.39581
UKF13	South and West Derbyshire	DEMAGE45-54	0.0265868	-0.56031	0.635849
UKF13	South and West Derbyshire	DEMAGE55-64	0.0112877	-0.58938	0.631882
UKF13	South and West Derbyshire	DEMAGE65-79	1.15393	0.470448	1.79175
UKF13	South and West Derbyshire	DEMAGE80+	0.946335	-0.0461956	2.06387
UKF13	South and West Derbyshire	DEMRELChristian	-0.194441	-0.694924	0.311474
UKF13	South and West Derbyshire	DEMRELHindu	0.496057	-0.575325	1.56824
UKF13	South and West Derbyshire	DEMRELJewish	0.540352	-0.909367	1.83772
UKF13	South and West Derbyshire	DEMRELMuslim	-0.296069	-1.35224	0.744697
UKF13	South and West Derbyshire	DEMRELNot given	-0.307097	-1.06344	0.483919
UKF13	South and West Derbyshire	DEMRELOther	-0.081737	-0.747951	0.629696
UKF13	South and West Derbyshire	DEMETHAsian/Asian British	0.00398153	-0.781503	0.836994
UKF13	South and West Derbyshire	DEMETHBlack/Black British	-0.744715	-1.72582	0.328049
UKF13	South and West Derbyshire	DEMETHMixed	-0.0880774	-1.29077	1.06728
UKF13	South and West Derbyshire	DEMETHOther	-0.366992	-1.28071	0.589992
UKF13	South and West Derbyshire	DEMEDULevel 4	0.382908	-0.133971	0.845971
UKF13	South and West Derbyshire	DEMEDUNone/Other	-0.228571	-0.781622	0.422028
UKF13	South and West Derbyshire	DEMWRKlooking after home / family	-0.0078197	-0.69304	0.702039
UKF13	South and West Derbyshire	DEMWRKother	0.0283906	-1.60065	1.56533
UKF13	South and West Derbyshire	DEMWRKpart-time	-0.372121	-0.900555	0.179171
UKF13	South and West Derbyshire	DEMWRKretired / disabled	0.42025	-0.160756	0.995883
UKF13	South and West Derbyshire	DEMWRKstudent	0.221056	-0.504996	0.96349
UKF13	South and West Derbyshire	DEMWRKunemployed	-0.369419	-1.24035	0.529198
UKF13	South and West Derbyshire	DEMLANOther	-0.440297	-1.42	0.539603
UKF13	South and West Derbyshire	DEMLANPolish	-0.624599	-1.82839	0.518823
UKF14	Nottingham	DEMSEXMale	0.701508	0.183773	1.20493
UKF14	Nottingham	DEMAGE25-34	-0.168503	-0.795641	0.363716
UKF14	Nottingham	DEMAGE35-44	-0.00855632	-0.571456	0.607246
UKF14	Nottingham	DEMAGE45-54	0.11866	-0.460139	0.690568
UKF14	Nottingham	DEMAGE55-64	0.499185	-0.131469	1.12339
UKF14	Nottingham	DEMAGE65-79	0.66766	-0.0401862	1.3625
UKF14	Nottingham	DEMAGE80+	0.976553	-0.206755	2.16975
UKF14	Nottingham	DEMRELChristian	-0.0354758	-0.501029	0.464991
UKF14	Nottingham	DEMRELHindu	0.566126	-0.41791	1.63995
UKF14	Nottingham	DEMRELJewish	0.436325	-1.08114	1.82992
UKF14	Nottingham	DEMRELMuslim	-0.277028	-1.16363	0.654091
UKF14	Nottingham	DEMRELNot given	-0.186203	-0.950355	0.532121
UKF14	Nottingham	DEMRELOther	-0.253744	-0.881126	0.481028
UKF14	Nottingham	DEMETHAsian/Asian British	0.263592	-0.452232	1.00433
UKF14	Nottingham	DEMETHBlack/Black British	-0.660175	-1.55591	0.256853
UKF14	Nottingham	DEMETHMixed	-0.0885498	-1.29926	1.00777
UKF14	Nottingham	DEMETHOther	-0.429558	-1.28105	0.448998
UKF14	Nottingham	DEMEDULevel 4	0.164018	-0.320182	0.636539
UKF14	Nottingham	DEMEDUNone/Other	-0.144283	-0.782769	0.53246
UKF14	Nottingham	DEMWRKlooking after home / family	-0.094106	-0.801705	0.668657
UKF14	Nottingham	DEMWRKother	-0.264985	-1.71468	1.20736
UKF14	Nottingham	DEMWRKpart-time	-0.211075	-0.792184	0.304224
UKF14	Nottingham	DEMWRKretired / disabled	-0.0775315	-0.71366	0.555489
UKF14	Nottingham	DEMWRKstudent	0.459857	-0.227528	1.18461
UKF14	Nottingham	DEMWRKunemployed	-0.343059	-1.10756	0.479921
UKF14	Nottingham	DEMLANOther	-0.58115	-1.42778	0.216041
UKF14	Nottingham	DEMLANPolish	-0.796852	-2.09926	0.393724
UKF15	North Nottinghamshire	DEMSEXMale	0.27915	-0.162107	0.787001
UKF15	North Nottinghamshire	DEMAGE25-34	-0.40933	-0.980372	0.170381
UKF15	North Nottinghamshire	DEMAGE35-44	-0.202009	-0.801486	0.370887
UKF15	North Nottinghamshire	DEMAGE45-54	0.176373	-0.411857	0.684102
UKF15	North Nottinghamshire	DEMAGE55-64	0.681236	0.126266	1.26901
UKF15	North Nottinghamshire	DEMAGE65-79	0.525679	-0.07485	1.13641
UKF15	North Nottinghamshire	DEMAGE80+	1.07532	-0.0188996	2.20959
UKF15	North Nottinghamshire	DEMRELChristian	-0.0963009	-0.538329	0.379655
UKF15	North Nottinghamshire	DEMRELHindu	0.507153	-0.563235	1.5958
UKF15	North Nottinghamshire	DEMRELJewish	0.445676	-0.870331	2.01351
UKF15	North Nottinghamshire	DEMRELMuslim	-0.418336	-1.40485	0.570016
UKF15	North Nottinghamshire	DEMRELNot given	-0.348692	-0.994499	0.33537
UKF15	North Nottinghamshire	DEMRELOther	-0.184414	-0.888094	0.449114
UKF15	North Nottinghamshire	DEMETHAsian/Asian British	-0.0298445	-0.907441	0.769298
UKF15	North Nottinghamshire	DEMETHBlack/Black British	-0.754458	-1.74761	0.330797
UKF15	North Nottinghamshire	DEMETHMixed	-0.0861358	-1.24198	1.09096
UKF15	North Nottinghamshire	DEMETHOther	-0.599331	-1.55096	0.356943
UKF15	North Nottinghamshire	DEMEDULevel 4	0.230758	-0.251167	0.70066
UKF15	North Nottinghamshire	DEMEDUNone/Other	-0.319133	-0.894104	0.288199
UKF15	North Nottinghamshire	DEMWRKlooking after home / family	0.0483084	-0.607108	0.679286
UKF15	North Nottinghamshire	DEMWRKother	0.197728	-1.23851	1.68733
UKF15	North Nottinghamshire	DEMWRKpart-time	-0.203806	-0.744374	0.316628
UKF15	North Nottinghamshire	DEMWRKretired / disabled	-0.08054	-0.602967	0.486272
UKF15	North Nottinghamshire	DEMWRKstudent	0.114808	-0.60826	0.895953
UKF15	North Nottinghamshire	DEMWRKunemployed	-0.0640753	-0.913665	0.85943
UKF15	North Nottinghamshire	DEMLANOther	-0.351	-1.22905	0.681099
UKF15	North Nottinghamshire	DEMLANPolish	-0.619924	-1.69812	0.52091
UKF16	South Nottinghamshire	DEMSEXMale	0.179606	-0.300127	0.648784
UKF16	South Nottinghamshire	DEMAGE25-34	-0.0934213	-0.721062	0.489075
UKF16	South Nottinghamshire	DEMAGE35-44	-0.262528	-0.82729	0.266127
UKF16	South Nottinghamshire	DEMAGE45-54	0.0554133	-0.487725	0.619138
UKF16	South Nottinghamshire	DEMAGE55-64	0.321771	-0.285048	0.970042
UKF16	South Nottinghamshire	DEMAGE65-79	0.694066	0.0879633	1.2938
UKF16	South Nottinghamshire	DEMAGE80+	1.06164	-0.0532284	2.24405
UKF16	South Nottinghamshire	DEMRELChristian	-0.0623986	-0.536989	0.420636
UKF16	South Nottinghamshire	DEMRELHindu	0.503946	-0.578541	1.64366
UKF16	South Nottinghamshire	DEMRELJewish	0.447373	-1.05892	1.87956
UKF16	South Nottinghamshire	DEMRELMuslim	-0.324706	-1.24425	0.717018
UKF16	South Nottinghamshire	DEMRELNot given	-0.2722	-0.980012	0.429247
UKF16	South Nottinghamshire	DEMRELOther	-0.502095	-1.1906	0.2043
UKF16	South Nottinghamshire	DEMETHAsian/Asian British	0.00564767	-0.728122	0.848982
UKF16	South Nottinghamshire	DEMETHBlack/Black British	-0.743655	-1.81961	0.24536
UKF16	South Nottinghamshire	DEMETHMixed	-0.184266	-1.17288	0.816447
UKF16	South Nottinghamshire	DEMETHOther	-0.475278	-1.43638	0.545527
UKF16	South Nottinghamshire	DEMEDULevel 4	0.252147	-0.214523	0.724233
UKF16	South Nottinghamshire	DEMEDUNone/Other	-0.116392	-0.702698	0.474749
UKF16	South Nottinghamshire	DEMWRKlooking after home / family	-0.118824	-0.867393	0.583374
UKF16	South Nottinghamshire	DEMWRKother	-0.204148	-1.91512	1.43219
UKF16	South Nottinghamshire	DEMWRKpart-time	-0.131264	-0.642048	0.418437
UKF16	South Nottinghamshire	DEMWRKretired / disabled	0.254584	-0.330399	0.835509
UKF16	South Nottinghamshire	DEMWRKstudent	0.331399	-0.408147	1.0338
UKF16	South Nottinghamshire	DEMWRKunemployed	-0.280975	-1.1364	0.552959
UKF16	South Nottinghamshire	DEMLANOther	-0.36636	-1.29222	0.631265
UKF16	South Nottinghamshire	DEMLANPolish	-0.790425	-1.99567	0.446888
UKF21	Leicester	DEMSEXMale	0.426854	-0.0996779	0.925218
UKF21	Leicester	DEMAGE25-34	-0.0621387	-0.623591	0.607658
UKF21	Leicester	DEMAGE35-44	0.0049023	-0.592518	0.594785
UKF21	Leicester	DEMAGE45-54	0.0341171	-0.551224	0.648102
UKF21	Leicester	DEMAGE55-64	0.205081	-0.422798	0.815887
UKF21	Leicester	DEMAGE65-79	0.786441	0.0694955	1.46722
UKF21	Leicester	DEMAGE80+	0.982674	-0.246314	2.13357
UKF21	Leicester	DEMRELChristian	0.112745	-0.380198	0.640853
UKF21	Leicester	DEMRELHindu	0.900065	-0.0833412	1.8992
UKF21	Leicester	DEMRELJewish	0.36631	-0.942875	1.6295
UKF21	Leicester	DEMRELMuslim	-1.23667	-2.181	-0.184952
UKF21	Leicester	DEMRELNot given	-0.271271	-0.933629	0.422687
UKF21	Leicester	DEMRELOther	-0.214782	-0.866168	0.545983
UKF21	Leicester	DEMETHAsian/Asian British	0.0300537	-0.633607	0.74347
UKF21	Leicester	DEMETHBlack/Black British	-0.802165	-1.78645	0.107404
UKF21	Leicester	DEMETHMixed	-0.203443	-1.26775	0.811005
UKF21	Leicester	DEMETHOther	-0.288523	-1.22813	0.607763
UKF21	Leicester	DEMEDULevel 4	0.496757	-0.0319685	0.976285
UKF21	Leicester	DEMEDUNone/Other	0.0283898	-0.563388	0.686058
UKF21	Leicester	DEMWRKlooking after home / family	-0.329139	-1.07392	0.3903
UKF21	Leicester	DEMWRKother	-0.437272	-2.05492	1.00114
UKF21	Leicester	DEMWRKpart-time	-0.251845	-0.800043	0.275449
UKF21	Leicester	DEMWRKretired / disabled	-0.120259	-0.764598	0.589131
UKF21	Leicester	DEMWRKstudent	0.54813	-0.161572	1.24192
UKF21	Leicester	DEMWRKunemployed	0.0334365	-0.873688	0.878155
UKF21	Leicester	DEMLANOther	-0.657812	-1.53483	0.133471
UKF21	Leicester	DEMLANPolish	-0.954058	-1.99866	0.112726
UKF22	Leicestershire CC and Rutland	DEMSEXMale	0.659728	0.168669	1.10458
UKF22	Leicestershire CC and Rutland	DEMAGE25-34	-0.16369	-0.746497	0.36211
UKF22	Leicestershire CC and Rutland	DEMAGE35-44	-0.157888	-0.686318	0.404279
UKF22	Leicestershire CC and Rutland	DEMAGE45-54	0.269671	-0.27431	0.815211
UKF22	Leicestershire CC and Rutland	DEMAGE55-64	0.363472	-0.207322	0.941276
UKF22	Leicestershire CC and Rutland	DEMAGE65-79	0.836815	0.229957	1.43505
UKF22	Leicestershire CC and Rutland	DEMAGE80+	1.20165	0.129993	2.285
UKF22	Leicestershire CC and Rutland	DEMRELChristian	-0.00259377	-0.445221	0.44159
UKF22	Leicestershire CC and Rutland	DEMRELHindu	0.274577	-0.687873	1.15516
UKF22	Leicestershire CC and Rutland	DEMRELJewish	0.435939	-0.92347	1.99258
UKF22	Leicestershire CC and Rutland	DEMRELMuslim	-0.328263	-1.26347	0.682199
UKF22	Leicestershire CC and Rutland	DEMRELNot given	-0.249641	-1.01559	0.466182
UKF22	Leicestershire CC and Rutland	DEMRELOther	-0.472408	-1.23214	0.208302
UKF22	Leicestershire CC and Rutland	DEMETHAsian/Asian British	-0.143852	-0.862587	0.664001
UKF22	Leicestershire CC and Rutland	DEMETHBlack/Black British	-0.708011	-1.64941	0.248219
UKF22	Leicestershire CC and Rutland	DEMETHMixed	-0.227264	-1.21736	0.768827
UKF22	Leicestershire CC and Rutland	DEMETHOther	-0.377726	-1.34455	0.558593
UKF22	Leicestershire CC and Rutland	DEMEDULevel 4	0.304187	-0.157444	0.760218
UKF22	Leicestershire CC and Rutland	DEMEDUNone/Other	-0.108401	-0.661205	0.537948
UKF22	Leicestershire CC and Rutland	DEMWRKlooking after home / family	-0.0578951	-0.701381	0.650933
UKF22	Leicestershire CC and Rutland	DEMWRKother	-0.238772	-2.01278	1.30355
UKF22	Leicestershire CC and Rutland	DEMWRKpart-time	-0.147837	-0.6253	0.400943
UKF22	Leicestershire CC and Rutland	DEMWRKretired / disabled	-0.0451861	-0.62023	0.482427
UKF22	Leicestershire CC and Rutland	DEMWRKstudent	0.305417	-0.467062	1.00796
UKF22	Leicestershire CC and Rutland	DEMWRKunemployed	-0.107108	-1.09294	0.809528
UKF22	Leicestershire CC and Rutland	DEMLANOther	-0.42793	-1.23734	0.488104
UKF22	Leicestershire CC and Rutland	DEMLANPolish	-0.508979	-1.64981	0.635635
UKF24	West Northamptonshire	DEMSEXMale	0.653496	0.165155	1.15692
UKF24	West Northamptonshire	DEMAGE25-34	-0.153462	-0.733101	0.447129
UKF24	West Northamptonshire	DEMAGE35-44	0.10254	-0.474801	0.669945
UKF24	West Northamptonshire	DEMAGE45-54	0.0282308	-0.527739	0.616295
UKF24	West Northamptonshire	DEMAGE55-64	0.299019	-0.316779	0.939363
UKF24	West Northamptonshire	DEMAGE65-79	0.743674	0.12834	1.41175
UKF24	West Northamptonshire	DEMAGE80+	0.984552	-0.289273	2.12699
UKF24	West Northamptonshire	DEMRELChristian	0.0383734	-0.440899	0.521938
UKF24	West Northamptonshire	DEMRELHindu	0.515687	-0.526837	1.65702
UKF24	West Northamptonshire	DEMRELJewish	0.679765	-0.760751	2.10234
UKF24	West Northamptonshire	DEMRELMuslim	-0.304735	-1.28659	0.704926
UKF24	West Northamptonshire	DEMRELNot given	-0.322842	-1.11529	0.433317
UKF24	West Northamptonshire	DEMRELOther	-0.292933	-1.00287	0.358426
UKF24	West Northamptonshire	DEMETHAsian/Asian British	-0.0205218	-0.843463	0.811047
UKF24	West Northamptonshire	DEMETHBlack/Black British	-0.97186	-1.79336	-0.0989825
UKF24	West Northamptonshire	DEMETHMixed	0.0345425	-0.971417	1.13326
UKF24	West Northamptonshire	DEMETHOther	-0.527456	-1.49093	0.390675
UKF24	West Northamptonshire	DEMEDULevel 4	0.299732	-0.164611	0.806947
UKF24	West Northamptonshire	DEMEDUNone/Other	-0.174541	-0.785702	0.416801
UKF24	West Northamptonshire	DEMWRKlooking after home / family	0.0437475	-0.644749	0.694089
UKF24	West Northamptonshire	DEMWRKother	-0.223717	-1.84973	1.5088
UKF24	West Northamptonshire	DEMWRKpart-time	-0.311543	-0.867904	0.201523
UKF24	West Northamptonshire	DEMWRKretired / disabled	-0.129832	-0.739968	0.488623
UKF24	West Northamptonshire	DEMWRKstudent	0.221924	-0.558398	1.00537
UKF24	West Northamptonshire	DEMWRKunemployed	-0.208682	-1.07141	0.643534
UKF24	West Northamptonshire	DEMLANOther	-0.203412	-1.091	0.654648
UKF24	West Northamptonshire	DEMLANPolish	-0.602063	-1.74544	0.473533
UKF25	North Northamptonshire	DEMSEXMale	0.278524	-0.233247	0.762958
UKF25	North Northamptonshire	DEMAGE25-34	-0.431808	-1.02134	0.151236
UKF25	North Northamptonshire	DEMAGE35-44	0.218802	-0.375465	0.790138
UKF25	North Northamptonshire	DEMAGE45-54	-0.0175356	-0.620872	0.518725
UKF25	North Northamptonshire	DEMAGE55-64	0.27993	-0.33772	0.918436
UKF25	North Northamptonshire	DEMAGE65-79	1.01929	0.413887	1.65689
UKF25	North Northamptonshire	DEMAGE80+	0.864953	-0.218197	1.95946
UKF25	North Northamptonshire	DEMRELChristian	-0.156321	-0.646283	0.31956
UKF25	North Northamptonshire	DEMRELHindu	0.508397	-0.515583	1.66204
UKF25	North Northamptonshire	DEMRELJewish	0.431629	-0.898619	1.97764
UKF25	North Northamptonshire	DEMRELMuslim	-0.0408387	-0.940379	0.914922
UKF25	North Northamptonshire	DEMRELNot given	-0.157692	-0.864115	0.627235
UKF25	North Northamptonshire	DEMRELOther	-0.513737	-1.2003	0.234536
UKF25	North Northamptonshire	DEMETHAsian/Asian British	0.166901	-0.626175	0.978484
UKF25	North Northamptonshire	DEMETHBlack/Black British	-0.746752	-1.77031	0.357861
UKF25	North Northamptonshire	DEMETHMixed	-0.531049	-1.61539	0.49414
UKF25	North Northamptonshire	DEMETHOther	-0.218983	-1.18688	0.692162
UKF25	North Northamptonshire	DEMEDULevel 4	0.385356	-0.103701	0.885931
UKF25	North Northamptonshire	DEMEDUNone/Other	-0.3363	-0.910793	0.285875
UKF25	North Northamptonshire	DEMWRKlooking after home / family	-0.0979789	-0.770523	0.596563
UKF25	North Northamptonshire	DEMWRKother	-0.217209	-1.79705	1.63348
UKF25	North Northamptonshire	DEMWRKpart-time	-0.02788	-0.600034	0.515734
UKF25	North Northamptonshire	DEMWRKretired / disabled	0.0589276	-0.508904	0.668177
UKF25	North Northamptonshire	DEMWRKstudent	0.133441	-0.553664	0.909806
UKF25	North Northamptonshire	DEMWRKunemployed	0.000587719	-1.00085	0.989607
UKF25	North Northamptonshire	DEMLANOther	-0.457613	-1.29675	0.402423
UKF25	North Northamptonshire	DEMLANPolish	-0.827765	-1.94478	0.310968
UKF30	Lincolnshire	DEMSEXMale	0.422043	0.0105507	0.823275
UKF30	Lincolnshire	DEMAGE25-34	-0.32794	-0.833543	0.142718
UKF30	Lincolnshire	DEMAGE35-44	0.00791161	-0.521407	0.565076
UKF30	Lincolnshire	DEMAGE45-54	0.160253	-0.354077	0.658671
UKF30	Lincolnshire	DEMAGE55-64	0.468008	-0.0260177	0.976874
UKF30	Lincolnshire	DEMAGE65-79	0.841609	0.274226	1.37448
UKF30	Lincolnshire	DEMAGE80+	0.608856	-0.386755	1.63873
UKF30	Lincolnshire	DEMRELChristian	-0.053099	-0.462858	0.350805
UKF30	Lincolnshire	DEMRELHindu	0.462823	-0.533491	1.51429
UKF30	Lincolnshire	DEMRELJewish	0.65316	-0.638314	1.98754
UKF30	Lincolnshire	DEMRELMuslim	-0.284556	-1.31746	0.8292
UKF30	Lincolnshire	DEMRELNot given	-0.327888	-0.947134	0.343681
UKF30	Lincolnshire	DEMRELOther	-0.131173	-0.738293	0.465867
UKF30	Lincolnshire	DEMETHAsian/Asian British	0.026316	-0.751899	0.868642
UKF30	Lincolnshire	DEMETHBlack/Black British	-0.589788	-1.49466	0.352548
UKF30	Lincolnshire	DEMETHMixed	-0.166086	-1.25314	0.944159
UKF30	Lincolnshire	DEMETHOther	-0.0894206	-1.04367	0.860101
UKF30	Lincolnshire	DEMEDULevel 4	0.282472	-0.0982336	0.707118
UKF30	Lincolnshire	DEMEDUNone/Other	-0.123618	-0.619374	0.355505
UKF30	Lincolnshire	DEMWRKlooking after home / family	-0.0627301	-0.660854	0.551596
UKF30	Lincolnshire	DEMWRKother	-0.378079	-1.77623	1.15567
UKF30	Lincolnshire	DEMWRKpart-time	0.060848	-0.377445	0.514368
UKF30	Lincolnshire	DEMWRKretired / disabled	0.0174273	-0.500621	0.498113
UKF30	Lincolnshire	DEMWRKstudent	0.174135	-0.495019	0.850247
UKF30	Lincolnshire	DEMWRKunemployed	-0.521963	-1.2884	0.228832
UKF30	Lincolnshire	DEMLANOther	-0.378802	-1.24567	0.41979
UKF30	Lincolnshire	DEMLANPolish	-0.843111	-2.01034	0.124961
UKG11	Herefordshire, County of	DEMSEXMale	0.496923	-0.0409628	1.09196
UKG11	Herefordshire, County of	DEMAGE25-34	-0.230748	-0.880063	0.445385
UKG11	Herefordshire, County of	DEMAGE35-44	0.0376339	-0.616676	0.751502
UKG11	Herefordshire, County of	DEMAGE45-54	0.0860979	-0.549229	0.737246
UKG11	Herefordshire, County of	DEMAGE55-64	0.388194	-0.267464	1.10725
UKG11	Herefordshire, County of	DEMAGE65-79	0.883688	0.215863	1.53726
UKG11	Herefordshire, County of	DEMAGE80+	0.818837	-0.321417	2.05046
UKG11	Herefordshire, County of	DEMRELChristian	0.205661	-0.321065	0.782339
UKG11	Herefordshire, County of	DEMRELHindu	0.499777	-0.564541	1.53992
UKG11	Herefordshire, County of	DEMRELJewish	0.428954	-0.879832	1.96424
UKG11	Herefordshire, County of	DEMRELMuslim	-0.278175	-1.35643	0.737986
UKG11	Herefordshire, County of	DEMRELNot given	-0.35163	-1.14232	0.404925
UKG11	Herefordshire, County of	DEMRELOther	-0.473531	-1.24584	0.270967
UKG11	Herefordshire, County of	DEMETHAsian/Asian British	0.057751	-0.804082	0.887886
UKG11	Herefordshire, County of	DEMETHBlack/Black British	-0.748385	-1.84604	0.272775
UKG11	Herefordshire, County of	DEMETHMixed	-0.0792033	-1.1817	1.13678
UKG11	Herefordshire, County of	DEMETHOther	-0.31311	-1.31738	0.641511
UKG11	Herefordshire, County of	DEMEDULevel 4	0.426253	-0.0990387	0.98202
UKG11	Herefordshire, County of	DEMEDUNone/Other	-0.448046	-1.1241	0.220652
UKG11	Herefordshire, County of	DEMWRKlooking after home / family	-0.10042	-0.795395	0.653945
UKG11	Herefordshire, County of	DEMWRKother	-0.234177	-1.89418	1.46102
UKG11	Herefordshire, County of	DEMWRKpart-time	-0.0343438	-0.615415	0.586867
UKG11	Herefordshire, County of	DEMWRKretired / disabled	0.0289363	-0.621277	0.67688
UKG11	Herefordshire, County of	DEMWRKstudent	0.209838	-0.602479	1.01314
UKG11	Herefordshire, County of	DEMWRKunemployed	-0.365756	-1.38021	0.649502
UKG11	Herefordshire, County of	DEMLANOther	-0.352632	-1.31835	0.749737
UKG11	Herefordshire, County of	DEMLANPolish	-0.61754	-1.80908	0.600989
UKG12	Worcestershire	DEMSEXMale	0.168476	-0.263129	0.61335
UKG12	Worcestershire	DEMAGE25-34	-0.353076	-0.902033	0.143911
UKG12	Worcestershire	DEMAGE35-44	-0.0830362	-0.653174	0.421104
UKG12	Worcestershire	DEMAGE45-54	0.43738	-0.070632	1.0214
UKG12	Worcestershire	DEMAGE55-64	0.382639	-0.142922	0.926662
UKG12	Worcestershire	DEMAGE65-79	1.12437	0.515499	1.67379
UKG12	Worcestershire	DEMAGE80+	0.412304	-0.635652	1.41889
UKG12	Worcestershire	DEMRELChristian	0.180974	-0.246584	0.618355
UKG12	Worcestershire	DEMRELHindu	0.500383	-0.521901	1.5933
UKG12	Worcestershire	DEMRELJewish	0.436768	-1.04124	1.77831
UKG12	Worcestershire	DEMRELMuslim	-0.69085	-1.57782	0.346186
UKG12	Worcestershire	DEMRELNot given	-0.662806	-1.39401	-0.000309399
UKG12	Worcestershire	DEMRELOther	-0.267234	-0.901824	0.372073
UKG12	Worcestershire	DEMETHAsian/Asian British	-0.126097	-0.923947	0.668688
UKG12	Worcestershire	DEMETHBlack/Black British	-0.757921	-1.7958	0.204113
UKG12	Worcestershire	DEMETHMixed	-0.207592	-1.2311	0.842742
UKG12	Worcestershire	DEMETHOther	-0.191649	-1.1028	0.78226
UKG12	Worcestershire	DEMEDULevel 4	0.253646	-0.174167	0.686037
UKG12	Worcestershire	DEMEDUNone/Other	-0.0682406	-0.609948	0.473826
UKG12	Worcestershire	DEMWRKlooking after home / family	0.00461252	-0.616439	0.604791
UKG12	Worcestershire	DEMWRKother	-0.328892	-1.81294	1.08999
UKG12	Worcestershire	DEMWRKpart-time	-0.255495	-0.753098	0.267447
UKG12	Worcestershire	DEMWRKretired / disabled	-0.150282	-0.676769	0.382665
UKG12	Worcestershire	DEMWRKstudent	0.146242	-0.542622	0.813601
UKG12	Worcestershire	DEMWRKunemployed	-0.611128	-1.50611	0.223163
UKG12	Worcestershire	DEMLANOther	-0.832221	-1.67837	0.0875893
UKG12	Worcestershire	DEMLANPolish	-0.539441	-1.73829	0.695546
UKG13	Warwickshire	DEMSEXMale	0.402006	-0.0276049	0.868193
UKG13	Warwickshire	DEMAGE25-34	-0.255483	-0.829549	0.295774
UKG13	Warwickshire	DEMAGE35-44	-0.265095	-0.806913	0.335238
UKG13	Warwickshire	DEMAGE45-54	0.182193	-0.313204	0.742058
UKG13	Warwickshire	DEMAGE55-64	0.345589	-0.187334	0.915809
UKG13	Warwickshire	DEMAGE65-79	0.999945	0.412585	1.54632
UKG13	Warwickshire	DEMAGE80+	0.929656	-0.18549	1.95952
UKG13	Warwickshire	DEMRELChristian	0.0651469	-0.363179	0.517808
UKG13	Warwickshire	DEMRELHindu	0.710557	-0.350041	1.68852
UKG13	Warwickshire	DEMRELJewish	0.464594	-0.904604	1.92449
UKG13	Warwickshire	DEMRELMuslim	-0.844113	-1.91298	0.154812
UKG13	Warwickshire	DEMRELNot given	-0.157111	-0.865071	0.597652
UKG13	Warwickshire	DEMRELOther	-0.500231	-1.17413	0.166467
UKG13	Warwickshire	DEMETHAsian/Asian British	0.131151	-0.644969	0.882761
UKG13	Warwickshire	DEMETHBlack/Black British	-0.618391	-1.57828	0.45185
UKG13	Warwickshire	DEMETHMixed	-0.0525639	-0.967429	0.89942
UKG13	Warwickshire	DEMETHOther	-0.330439	-1.26909	0.611702
UKG13	Warwickshire	DEMEDULevel 4	0.362302	-0.071702	0.799329
UKG13	Warwickshire	DEMEDUNone/Other	-0.237169	-0.791857	0.305874
UKG13	Warwickshire	DEMWRKlooking after home / family	-0.169416	-0.847541	0.535716
UKG13	Warwickshire	DEMWRKother	-0.208784	-2.00742	1.44635
UKG13	Warwickshire	DEMWRKpart-time	-0.160139	-0.672757	0.33136
UKG13	Warwickshire	DEMWRKretired / disabled	0.147176	-0.399384	0.695263
UKG13	Warwickshire	DEMWRKstudent	0.234569	-0.437327	0.921089
UKG13	Warwickshire	DEMWRKunemployed	-0.0313927	-1.00815	1.02147
UKG13	Warwickshire	DEMLANOther	-0.0814333	-0.953196	0.792907
UKG13	Warwickshire	DEMLANPolish	-1.17098	-2.38921	-0.0478894
UKG21	Telford and Wrekin	DEMSEXMale	0.364576	-0.249952	0.912608
UKG21	Telford and Wrekin	DEMAGE25-34	-0.325395	-0.991856	0.265209
UKG21	Telford and Wrekin	DEMAGE35-44	-0.14075	-0.802232	0.482977
UKG21	Telford and Wrekin	DEMAGE45-54	0.0758316	-0.588059	0.757207
UKG21	Telford and Wrekin	DEMAGE55-64	0.528528	-0.0943653	1.16465
UKG21	Telford and Wrekin	DEMAGE65-79	1.16758	0.497968	1.92401
UKG21	Telford and Wrekin	DEMAGE80+	0.975682	-0.172322	2.23103
UKG21	Telford and Wrekin	DEMRELChristian	-0.00493024	-0.561899	0.511728
UKG21	Telford and Wrekin	DEMRELHindu	0.508539	-0.535639	1.59894
UKG21	Telford and Wrekin	DEMRELJewish	0.440184	-1.01765	1.80192
UKG21	Telford and Wrekin	DEMRELMuslim	-0.280559	-1.36578	0.715921
UKG21	Telford and Wrekin	DEMRELNot given	-0.2455	-1.01272	0.573924
UKG21	Telford and Wrekin	DEMRELOther	-0.329605	-1.15547	0.44784
UKG21	Telford and Wrekin	DEMETHAsian/Asian British	0.0511291	-0.800006	0.871128
UKG21	Telford and Wrekin	DEMETHBlack/Black British	-0.723096	-1.69752	0.206586
UKG21	Telford and Wrekin	DEMETHMixed	0.123094	-0.999768	1.29608
UKG21	Telford and Wrekin	DEMETHOther	-0.324777	-1.31851	0.634314
UKG21	Telford and Wrekin	DEMEDULevel 4	0.25555	-0.270188	0.784532
UKG21	Telford and Wrekin	DEMEDUNone/Other	-0.14134	-0.841045	0.493289
UKG21	Telford and Wrekin	DEMWRKlooking after home / family	-0.12003	-0.824163	0.595463
UKG21	Telford and Wrekin	DEMWRKother	-0.220329	-2.00317	1.52946
UKG21	Telford and Wrekin	DEMWRKpart-time	-0.0764679	-0.69346	0.535954
UKG21	Telford and Wrekin	DEMWRKretired / disabled	0.19731	-0.500056	0.836546
UKG21	Telford and Wrekin	DEMWRKstudent	0.0103696	-0.698723	0.795567
UKG21	Telford and Wrekin	DEMWRKunemployed	-0.253343	-1.21883	0.644807
UKG21	Telford and Wrekin	DEMLANOther	-0.359409	-1.31413	0.626331
UKG21	Telford and Wrekin	DEMLANPolish	-0.793224	-2.05961	0.443631
UKG22	Shropshire CC	DEMSEXMale	0.469448	-0.0784894	1.00087
UKG22	Shropshire CC	DEMAGE25-34	-0.396692	-1.06085	0.238277
UKG22	Shropshire CC	DEMAGE35-44	-0.295352	-0.913312	0.295675
UKG22	Shropshire CC	DEMAGE45-54	0.0832273	-0.520561	0.719314
UKG22	Shropshire CC	DEMAGE55-64	0.400505	-0.205488	1.02149
UKG22	Shropshire CC	DEMAGE65-79	1.07385	0.422339	1.76498
UKG22	Shropshire CC	DEMAGE80+	0.980661	-0.204475	2.20693
UKG22	Shropshire CC	DEMRELChristian	0.0703362	-0.438657	0.602967
UKG22	Shropshire CC	DEMRELHindu	0.509392	-0.571492	1.58577
UKG22	Shropshire CC	DEMRELJewish	0.442413	-0.910564	1.92564
UKG22	Shropshire CC	DEMRELMuslim	-0.274088	-1.36793	0.738304
UKG22	Shropshire CC	DEMRELNot given	-0.208211	-0.981744	0.575038
UKG22	Shropshire CC	DEMRELOther	-0.501504	-1.24629	0.174475
UKG22	Shropshire CC	DEMETHAsian/Asian British	0.0579066	-0.822364	0.889285
UKG22	Shropshire CC	DEMETHBlack/Black British	-0.736501	-1.78766	0.312458
UKG22	Shropshire CC	DEMETHMixed	-0.199486	-1.34619	0.836015
UKG22	Shropshire CC	DEMETHOther	-0.328415	-1.28987	0.697843
UKG22	Shropshire CC	DEMEDULevel 4	0.315963	-0.232672	0.809165
UKG22	Shropshire CC	DEMEDUNone/Other	-0.229853	-0.885188	0.418695
UKG22	Shropshire CC	DEMWRKlooking after home / family	-0.160837	-0.871073	0.556163
UKG22	Shropshire CC	DEMWRKother	-0.207772	-1.93659	1.44041
UKG22	Shropshire CC	DEMWRKpart-time	0.043026	-0.558254	0.624243
UKG22	Shropshire CC	DEMWRKretired / disabled	0.0502087	-0.556162	0.686956
UKG22	Shropshire CC	DEMWRKstudent	0.168567	-0.588431	0.918397
UKG22	Shropshire CC	DEMWRKunemployed	-0.372778	-1.23828	0.556985
UKG22	Shropshire CC	DEMLANOther	-0.418697	-1.36853	0.55303
UKG22	Shropshire CC	DEMLANPolish	-0.918255	-2.04792	0.273101
UKG23	Stoke-on-Trent	DEMSEXMale	0.414569	-0.11886	0.957754
UKG23	Stoke-on-Trent	DEMAGE25-34	-0.170622	-0.753088	0.447371
UKG23	Stoke-on-Trent	DEMAGE35-44	-0.267127	-0.897469	0.310791
UKG23	Stoke-on-Trent	DEMAGE45-54	0.14913	-0.438089	0.726334
UKG23	Stoke-on-Trent	DEMAGE55-64	0.327292	-0.317266	1.06713
UKG23	Stoke-on-Trent	DEMAGE65-79	0.917503	0.272186	1.57869
UKG23	Stoke-on-Trent	DEMAGE80+	0.989316	-0.254113	2.1494
UKG23	Stoke-on-Trent	DEMRELChristian	-0.0565375	-0.556993	0.460625
UKG23	Stoke-on-Trent	DEMRELHindu	0.500272	-0.581647	1.55137
UKG23	Stoke-on-Trent	DEMRELJewish	0.446005	-1.00611	1.91049
UKG23	Stoke-on-Trent	DEMRELMuslim	-0.111065	-1.06324	0.872398
UKG23	Stoke-on-Trent	DEMRELNot given	-0.0505542	-0.824154	0.69185
UKG23	Stoke-on-Trent	DEMRELOther	-0.262699	-0.985677	0.442791
UKG23	Stoke-on-Trent	DEMETHAsian/Asian British	0.241191	-0.530635	1.03897
UKG23	Stoke-on-Trent	DEMETHBlack/Black British	-0.673618	-1.6692	0.205321
UKG23	Stoke-on-Trent	DEMETHMixed	-0.0995563	-1.1296	1.02157
UKG23	Stoke-on-Trent	DEMETHOther	-0.329567	-1.24894	0.628821
UKG23	Stoke-on-Trent	DEMEDULevel 4	0.201893	-0.323092	0.70143
UKG23	Stoke-on-Trent	DEMEDUNone/Other	-0.344047	-0.978565	0.352833
UKG23	Stoke-on-Trent	DEMWRKlooking after home / family	-0.205119	-0.944081	0.523359
UKG23	Stoke-on-Trent	DEMWRKother	-0.161001	-1.72816	1.27544
UKG23	Stoke-on-Trent	DEMWRKpart-time	-0.0738525	-0.610686	0.483173
UKG23	Stoke-on-Trent	DEMWRKretired / disabled	0.0885646	-0.579217	0.693874
UKG23	Stoke-on-Trent	DEMWRKstudent	0.17423	-0.589012	0.96386
UKG23	Stoke-on-Trent	DEMWRKunemployed	0.118914	-0.841877	1.16865
UKG23	Stoke-on-Trent	DEMLANOther	-0.030782	-0.87566	0.93054
UKG23	Stoke-on-Trent	DEMLANPolish	-0.783563	-2.03617	0.520947
UKG24	Staffordshire CC	DEMSEXMale	0.605868	0.197188	1.02859
UKG24	Staffordshire CC	DEMAGE25-34	-0.115781	-0.637615	0.4134
UKG24	Staffordshire CC	DEMAGE35-44	-0.329711	-0.842258	0.225757
UKG24	Staffordshire CC	DEMAGE45-54	0.300831	-0.203104	0.789168
UKG24	Staffordshire CC	DEMAGE55-64	0.749728	0.218822	1.27566
UKG24	Staffordshire CC	DEMAGE65-79	0.805297	0.243559	1.36761
UKG24	Staffordshire CC	DEMAGE80+	1.04083	-0.159065	2.18693
UKG24	Staffordshire CC	DEMRELChristian	0.223742	-0.202981	0.621371
UKG24	Staffordshire CC	DEMRELHindu	0.585275	-0.421287	1.63848
UKG24	Staffordshire CC	DEMRELJewish	0.437452	-0.957054	1.94135
UKG24	Staffordshire CC	DEMRELMuslim	-0.617658	-1.627	0.289051
UKG24	Staffordshire CC	DEMRELNot given	-0.143723	-0.767583	0.54742
UKG24	Staffordshire CC	DEMRELOther	-0.532821	-1.14054	0.0465081
UKG24	Staffordshire CC	DEMETHAsian/Asian British	0.0892889	-0.726435	0.842159
UKG24	Staffordshire CC	DEMETHBlack/Black British	-0.96194	-1.87613	0.0288184
UKG24	Staffordshire CC	DEMETHMixed	-0.255588	-1.36331	0.656876
UKG24	Staffordshire CC	DEMETHOther	-0.327765	-1.16961	0.615137
UKG24	Staffordshire CC	DEMEDULevel 4	0.502512	0.0822195	0.923213
UKG24	Staffordshire CC	DEMEDUNone/Other	-0.177027	-0.665031	0.331169
UKG24	Staffordshire CC	DEMWRKlooking after home / family	-0.156098	-0.758842	0.44146
UKG24	Staffordshire CC	DEMWRKother	-0.213775	-1.63482	1.36913
UKG24	Staffordshire CC	DEMWRKpart-time	-0.174387	-0.672306	0.297457
UKG24	Staffordshire CC	DEMWRKretired / disabled	0.0503532	-0.465018	0.603184
UKG24	Staffordshire CC	DEMWRKstudent	0.308094	-0.340389	1.01658
UKG24	Staffordshire CC	DEMWRKunemployed	-0.469448	-1.2255	0.201418
UKG24	Staffordshire CC	DEMLANOther	-0.356238	-1.17531	0.492245
UKG24	Staffordshire CC	DEMLANPolish	-0.971226	-2.07501	0.042659
UKG31	Birmingham	DEMSEXMale	0.510884	0.123111	0.896582
UKG31	Birmingham	DEMAGE25-34	-0.270242	-0.761344	0.183054
UKG31	Birmingham	DEMAGE35-44	-0.231248	-0.712095	0.244956
UKG31	Birmingham	DEMAGE45-54	0.268388	-0.241859	0.794969
UKG31	Birmingham	DEMAGE55-64	0.22028	-0.321097	0.742972
UKG31	Birmingham	DEMAGE65-79	0.608741	0.0379246	1.19009
UKG31	Birmingham	DEMAGE80+	1.09899	0.00929192	2.27614
UKG31	Birmingham	DEMRELChristian	0.0157827	-0.367408	0.425608
UKG31	Birmingham	DEMRELHindu	0.448515	-0.433578	1.42149
UKG31	Birmingham	DEMRELJewish	0.43727	-0.988869	1.81596
UKG31	Birmingham	DEMRELMuslim	-0.174806	-0.793113	0.519606
UKG31	Birmingham	DEMRELNot given	-0.548946	-1.14328	0.104374
UKG31	Birmingham	DEMRELOther	-0.444982	-1.02559	0.114767
UKG31	Birmingham	DEMETHAsian/Asian British	-0.142297	-0.787267	0.47192
UKG31	Birmingham	DEMETHBlack/Black British	-0.647153	-1.30902	-0.000802429
UKG31	Birmingham	DEMETHMixed	0.047931	-0.708411	0.896981
UKG31	Birmingham	DEMETHOther	-0.283456	-1.03471	0.437856
UKG31	Birmingham	DEMEDULevel 4	0.295315	-0.10308	0.668079
UKG31	Birmingham	DEMEDUNone/Other	-0.33416	-0.841449	0.170758
UKG31	Birmingham	DEMWRKlooking after home / family	-0.0168213	-0.657138	0.605182
UKG31	Birmingham	DEMWRKother	-0.97812	-2.69404	0.435693
UKG31	Birmingham	DEMWRKpart-time	0.000665429	-0.448134	0.481651
UKG31	Birmingham	DEMWRKretired / disabled	0.213963	-0.280085	0.761666
UKG31	Birmingham	DEMWRKstudent	0.214932	-0.380548	0.828274
UKG31	Birmingham	DEMWRKunemployed	-0.340467	-1.02678	0.310089
UKG31	Birmingham	DEMLANOther	0.0285149	-0.568897	0.60461
UKG31	Birmingham	DEMLANPolish	-0.457517	-1.59793	0.733399
UKG32	Solihull	DEMSEXMale	0.245738	-0.304657	0.764199
UKG32	Solihull	DEMAGE25-34	-0.442466	-1.06615	0.185126
UKG32	Solihull	DEMAGE35-44	0.0497031	-0.582946	0.664686
UKG32	Solihull	DEMAGE45-54	0.0920372	-0.50819	0.654655
UKG32	Solihull	DEMAGE55-64	0.352239	-0.328812	1.00121
UKG32	Solihull	DEMAGE65-79	0.940455	0.282932	1.60848
UKG32	Solihull	DEMAGE80+	1.15524	0.0479633	2.28005
UKG32	Solihull	DEMRELChristian	0.0798148	-0.44552	0.615645
UKG32	Solihull	DEMRELHindu	0.424709	-0.586979	1.42002
UKG32	Solihull	DEMRELJewish	0.449409	-1.09204	1.79823
UKG32	Solihull	DEMRELMuslim	-0.304716	-1.2427	0.635988
UKG32	Solihull	DEMRELNot given	-0.0428779	-0.834	0.721831
UKG32	Solihull	DEMRELOther	-0.101048	-0.850835	0.639095
UKG32	Solihull	DEMETHAsian/Asian British	-0.0541132	-0.825825	0.667709
UKG32	Solihull	DEMETHBlack/Black British	-0.762989	-1.75616	0.25874
UKG32	Solihull	DEMETHMixed	0.1138	-1.00123	1.22904
UKG32	Solihull	DEMETHOther	-0.313363	-1.28452	0.660165
UKG32	Solihull	DEMEDULevel 4	0.214193	-0.331761	0.710534
UKG32	Solihull	DEMEDUNone/Other	-0.25387	-0.891494	0.365375
UKG32	Solihull	DEMWRKlooking after home / family	-0.0465576	-0.808252	0.699418
UKG32	Solihull	DEMWRKother	-0.464065	-2.09913	0.974655
UKG32	Solihull	DEMWRKpart-time	0.126993	-0.464666	0.70001
UKG32	Solihull	DEMWRKretired / disabled	0.0928352	-0.558195	0.725935
UKG32	Solihull	DEMWRKstudent	0.159235	-0.6214	0.924656
UKG32	Solihull	DEMWRKunemployed	0.0197835	-0.828334	0.902071
UKG32	Solihull	DEMLANOther	-0.364491	-1.30574	0.653022
UKG32	Solihull	DEMLANPolish	-0.798173	-2.06623	0.39126
UKG33	Coventry	DEMSEXMale	0.662572	0.167852	1.16713
UKG33	Coventry	DEMAGE25-34	-0.0264645	-0.636848	0.525071
UKG33	Coventry	DEMAGE35-44	0.056252	-0.554374	0.700281
UKG33	Coventry	DEMAGE45-54	-0.014185	-0.619243	0.581942
UKG33	Coventry	DEMAGE55-64	0.484133	-0.118002	1.10333
UKG33	Coventry	DEMAGE65-79	0.88269	0.227489	1.56524
UKG33	Coventry	DEMAGE80+	0.96969	-0.213239	2.1755
UKG33	Coventry	DEMRELChristian	0.0805168	-0.463905	0.551737
UKG33	Coventry	DEMRELHindu	0.520269	-0.354866	1.466
UKG33	Coventry	DEMRELJewish	0.442197	-0.997178	1.93642
UKG33	Coventry	DEMRELMuslim	0.00380041	-0.950932	0.952297
UKG33	Coventry	DEMRELNot given	-0.36241	-1.10205	0.370391
UKG33	Coventry	DEMRELOther	-0.478962	-1.16856	0.193535
UKG33	Coventry	DEMETHAsian/Asian British	-0.164004	-0.830198	0.521262
UKG33	Coventry	DEMETHBlack/Black British	-0.81515	-1.69447	0.0638774
UKG33	Coventry	DEMETHMixed	0.020289	-0.965537	1.00133
UKG33	Coventry	DEMETHOther	-0.23997	-1.17682	0.732462
UKG33	Coventry	DEMEDULevel 4	0.469396	-0.0286714	0.957378
UKG33	Coventry	DEMEDUNone/Other	-0.0197908	-0.608018	0.595531
UKG33	Coventry	DEMWRKlooking after home / family	-0.0966954	-0.843265	0.646299
UKG33	Coventry	DEMWRKother	-0.206751	-1.8151	1.58054
UKG33	Coventry	DEMWRKpart-time	-0.00201875	-0.55941	0.536422
UKG33	Coventry	DEMWRKretired / disabled	0.0146039	-0.609805	0.634781
UKG33	Coventry	DEMWRKstudent	-0.01492	-0.63854	0.659555
UKG33	Coventry	DEMWRKunemployed	-0.0831729	-0.954304	0.770651
UKG33	Coventry	DEMLANOther	-0.446973	-1.17516	0.264804
UKG33	Coventry	DEMLANPolish	-0.799819	-1.98422	0.282259
UKG36	Dudley	DEMSEXMale	0.233522	-0.306215	0.727263
UKG36	Dudley	DEMAGE25-34	-0.357279	-0.97518	0.285694
UKG36	Dudley	DEMAGE35-44	0.00968318	-0.618373	0.643421
UKG36	Dudley	DEMAGE45-54	-0.0615146	-0.638943	0.537653
UKG36	Dudley	DEMAGE55-64	-0.0441913	-0.673751	0.540144
UKG36	Dudley	DEMAGE65-79	0.952141	0.264576	1.58215
UKG36	Dudley	DEMAGE80+	0.976879	-0.223966	2.17372
UKG36	Dudley	DEMRELChristian	-0.0168469	-0.515784	0.501929
UKG36	Dudley	DEMRELHindu	0.4482	-0.517925	1.5328
UKG36	Dudley	DEMRELJewish	0.435239	-0.898621	1.85913
UKG36	Dudley	DEMRELMuslim	-0.243786	-1.1509	0.738122
UKG36	Dudley	DEMRELNot given	-0.0122476	-0.719203	0.751009
UKG36	Dudley	DEMRELOther	-0.499229	-1.21467	0.177097
UKG36	Dudley	DEMETHAsian/Asian British	0.0514377	-0.716344	0.824846
UKG36	Dudley	DEMETHBlack/Black British	-0.559749	-1.51523	0.507067
UKG36	Dudley	DEMETHMixed	-0.363433	-1.47999	0.813234
UKG36	Dudley	DEMETHOther	-0.306631	-1.20683	0.611988
UKG36	Dudley	DEMEDULevel 4	0.476077	-0.0406454	0.975101
UKG36	Dudley	DEMEDUNone/Other	-0.250957	-0.877675	0.372625
UKG36	Dudley	DEMWRKlooking after home / family	-0.163693	-0.879993	0.564252
UKG36	Dudley	DEMWRKother	-0.220398	-1.89476	1.54025
UKG36	Dudley	DEMWRKpart-time	-0.102968	-0.645585	0.416665
UKG36	Dudley	DEMWRKretired / disabled	-0.0623231	-0.653137	0.577924
UKG36	Dudley	DEMWRKstudent	0.370376	-0.349529	1.14033
UKG36	Dudley	DEMWRKunemployed	-0.0933902	-0.91801	0.699218
UKG36	Dudley	DEMLANOther	-0.373812	-1.30696	0.422756
UKG36	Dudley	DEMLANPolish	-1.18799	-2.37959	-0.134862
UKG37	Sandwell	DEMSEXMale	0.407082	-0.100052	0.914351
UKG37	Sandwell	DEMAGE25-34	-0.460881	-1.02517	0.160378
UKG37	Sandwell	DEMAGE35-44	-0.288527	-0.854886	0.293614
UKG37	Sandwell	DEMAGE45-54	0.287296	-0.285117	0.851509
UKG37	Sandwell	DEMAGE55-64	0.469503	-0.165761	1.10768
UKG37	Sandwell	DEMAGE65-79	0.880259	0.217993	1.60157
UKG37	Sandwell	DEMAGE80+	0.990855	-0.227177	2.14268
UKG37	Sandwell	DEMRELChristian	-0.0670343	-0.564872	0.439804
UKG37	Sandwell	DEMRELHindu	0.5047	-0.515962	1.63367
UKG37	Sandwell	DEMRELJewish	0.4342	-1.04998	1.80924
UKG37	Sandwell	DEMRELMuslim	-0.498278	-1.40426	0.279029
UKG37	Sandwell	DEMRELNot given	-0.189828	-0.903698	0.547657
UKG37	Sandwell	DEMRELOther	-0.469361	-1.1393	0.160099
UKG37	Sandwell	DEMETHAsian/Asian British	0.218907	-0.484418	0.948423
UKG37	Sandwell	DEMETHBlack/Black British	-1.11188	-2.07766	-0.192628
UKG37	Sandwell	DEMETHMixed	-0.253412	-1.22191	0.750938
UKG37	Sandwell	DEMETHOther	-0.525403	-1.50549	0.403228
UKG37	Sandwell	DEMEDULevel 4	0.208997	-0.300116	0.697597
UKG37	Sandwell	DEMEDUNone/Other	-0.426354	-1.03585	0.178826
UKG37	Sandwell	DEMWRKlooking after home / family	-0.0952703	-0.765162	0.598135
UKG37	Sandwell	DEMWRKother	-0.41025	-1.99699	1.06916
UKG37	Sandwell	DEMWRKpart-time	-0.0259262	-0.568682	0.544046
UKG37	Sandwell	DEMWRKretired / disabled	-0.0962438	-0.73118	0.538181
UKG37	Sandwell	DEMWRKstudent	0.361107	-0.343657	1.08381
UKG37	Sandwell	DEMWRKunemployed	-0.649126	-1.5735	0.304232
UKG37	Sandwell	DEMLANOther	0.136311	-0.715643	1.03835
UKG37	Sandwell	DEMLANPolish	-0.807836	-1.95272	0.363306
UKG38	Walsall	DEMSEXMale	0.434431	-0.0730944	0.948328
UKG38	Walsall	DEMAGE25-34	-0.110753	-0.715929	0.48872
UKG38	Walsall	DEMAGE35-44	-0.269858	-0.906954	0.316218
UKG38	Walsall	DEMAGE45-54	0.438359	-0.162002	1.06962
UKG38	Walsall	DEMAGE55-64	0.275515	-0.363709	0.955219
UKG38	Walsall	DEMAGE65-79	0.783277	0.113709	1.42447
UKG38	Walsall	DEMAGE80+	0.985474	-0.151257	2.22145
UKG38	Walsall	DEMRELChristian	0.0221323	-0.468566	0.531671
UKG38	Walsall	DEMRELHindu	0.50254	-0.453768	1.51718
UKG38	Walsall	DEMRELJewish	0.429364	-0.990325	1.9033
UKG38	Walsall	DEMRELMuslim	-0.376267	-1.28147	0.654236
UKG38	Walsall	DEMRELNot given	-0.282817	-0.981307	0.468556
UKG38	Walsall	DEMRELOther	-0.0911879	-0.727944	0.586579
UKG38	Walsall	DEMETHAsian/Asian British	0.095195	-0.617479	0.824706
UKG38	Walsall	DEMETHBlack/Black British	-0.488902	-1.3463	0.396788
UKG38	Walsall	DEMETHMixed	-0.551815	-1.73915	0.535391
UKG38	Walsall	DEMETHOther	-0.19108	-1.11075	0.744925
UKG38	Walsall	DEMEDULevel 4	0.379915	-0.161195	0.851673
UKG38	Walsall	DEMEDUNone/Other	0.0291229	-0.610159	0.653196
UKG38	Walsall	DEMWRKlooking after home / family	-0.121281	-0.76547	0.568963
UKG38	Walsall	DEMWRKother	-0.206444	-1.96756	1.46157
UKG38	Walsall	DEMWRKpart-time	-0.448763	-1.01779	0.11012
UKG38	Walsall	DEMWRKretired / disabled	-0.101552	-0.749261	0.517877
UKG38	Walsall	DEMWRKstudent	0.332998	-0.390571	1.09728
UKG38	Walsall	DEMWRKunemployed	-0.359969	-1.24116	0.44607
UKG38	Walsall	DEMLANOther	-0.235267	-1.0552	0.615656
UKG38	Walsall	DEMLANPolish	-0.789184	-2.02189	0.395375
UKG39	Wolverhampton	DEMSEXMale	0.174258	-0.367457	0.653632
UKG39	Wolverhampton	DEMAGE25-34	0.000854178	-0.608508	0.590667
UKG39	Wolverhampton	DEMAGE35-44	-0.0973614	-0.689008	0.471433
UKG39	Wolverhampton	DEMAGE45-54	0.1681	-0.436192	0.780358
UKG39	Wolverhampton	DEMAGE55-64	0.241003	-0.381248	0.890883
UKG39	Wolverhampton	DEMAGE65-79	0.885586	0.24317	1.56175
UKG39	Wolverhampton	DEMAGE80+	0.98109	-0.287726	2.07222
UKG39	Wolverhampton	DEMRELChristian	0.110893	-0.420293	0.574739
UKG39	Wolverhampton	DEMRELHindu	0.256189	-0.85594	1.33242
UKG39	Wolverhampton	DEMRELJewish	0.4491	-0.931527	1.95709
UKG39	Wolverhampton	DEMRELMuslim	-0.189359	-1.20183	0.763645
UKG39	Wolverhampton	DEMRELNot given	-0.281865	-1.04947	0.50604
UKG39	Wolverhampton	DEMRELOther	-0.0203776	-0.796352	0.696778
UKG39	Wolverhampton	DEMETHAsian/Asian British	0.3185	-0.454329	1.08631
UKG39	Wolverhampton	DEMETHBlack/Black British	-1.09173	-2.01894	-0.155642
UKG39	Wolverhampton	DEMETHMixed	0.0817268	-1.03466	1.17603
UKG39	Wolverhampton	DEMETHOther	-0.472138	-1.462	0.493373
UKG39	Wolverhampton	DEMEDULevel 4	0.296067	-0.194522	0.841044
UKG39	Wolverhampton	DEMEDUNone/Other	-0.187861	-0.84005	0.477475
UKG39	Wolverhampton	DEMWRKlooking after home / family	-0.0813806	-0.739646	0.649299
UKG39	Wolverhampton	DEMWRKother	-0.482715	-1.95891	0.930528
UKG39	Wolverhampton	DEMWRKpart-time	-0.0210815	-0.573923	0.552011
UKG39	Wolverhampton	DEMWRKretired / disabled	-0.385707	-0.995298	0.217159
UKG39	Wolverhampton	DEMWRKstudent	0.185475	-0.584745	0.937239
UKG39	Wolverhampton	DEMWRKunemployed	-0.265881	-1.15225	0.631077
UKG39	Wolverhampton	DEMLANOther	-0.226924	-1.14944	0.732932
UKG39	Wolverhampton	DEMLANPolish	-0.738606	-1.85809	0.455525
UKH11	Peterborough	DEMSEXMale	0.445726	-0.0729337	0.954958
UKH11	Peterborough	DEMAGE25-34	-0.297157	-0.866511	0.323006
UKH11	Peterborough	DEMAGE35-44	0.0262407	-0.55033	0.604964
UKH11	Peterborough	DEMAGE45-54	0.0473626	-0.517799	0.651934
UKH11	Peterborough	DEMAGE55-64	0.479155	-0.165859	1.14745
UKH11	Peterborough	DEMAGE65-79	0.993508	0.338554	1.67372
UKH11	Peterborough	DEMAGE80+	0.981167	-0.234407	2.22024
UKH11	Peterborough	DEMRELChristian	0.185883	-0.337885	0.686979
UKH11	Peterborough	DEMRELHindu	0.619825	-0.442605	1.62894
UKH11	Peterborough	DEMRELJewish	0.435962	-1.00606	1.88361
UKH11	Peterborough	DEMRELMuslim	-0.46088	-1.4619	0.461683
UKH11	Peterborough	DEMRELNot given	-0.657892	-1.36976	0.0460924
UKH11	Peterborough	DEMRELOther	-0.328835	-1.0242	0.402722
UKH11	Peterborough	DEMETHAsian/Asian British	-0.0596497	-0.796905	0.712636
UKH11	Peterborough	DEMETHBlack/Black British	-0.653073	-1.64814	0.330403
UKH11	Peterborough	DEMETHMixed	-0.0698089	-1.14465	0.93837
UKH11	Peterborough	DEMETHOther	-0.0177857	-0.905047	0.927894
UKH11	Peterborough	DEMEDULevel 4	0.232445	-0.282182	0.726505
UKH11	Peterborough	DEMEDUNone/Other	-0.258533	-0.863659	0.316109
UKH11	Peterborough	DEMWRKlooking after home / family	-0.035313	-0.711685	0.6716
UKH11	Peterborough	DEMWRKother	-0.218078	-1.90196	1.57572
UKH11	Peterborough	DEMWRKpart-time	-0.119818	-0.657949	0.454112
UKH11	Peterborough	DEMWRKretired / disabled	0.0114237	-0.567112	0.608124
UKH11	Peterborough	DEMWRKstudent	0.130606	-0.603061	0.859773
UKH11	Peterborough	DEMWRKunemployed	-0.367772	-1.31484	0.546205
UKH11	Peterborough	DEMLANOther	-0.870191	-1.74844	-0.0202421
UKH11	Peterborough	DEMLANPolish	-1.04583	-2.37142	0.124259
UKH12	Cambridgeshire CC	DEMSEXMale	0.579608	0.129084	1.03144
UKH12	Cambridgeshire CC	DEMAGE25-34	-0.144899	-0.754189	0.425153
UKH12	Cambridgeshire CC	DEMAGE35-44	-0.252776	-0.822318	0.293026
UKH12	Cambridgeshire CC	DEMAGE45-54	-0.0158533	-0.556649	0.519953
UKH12	Cambridgeshire CC	DEMAGE55-64	0.365957	-0.200157	0.934672
UKH12	Cambridgeshire CC	DEMAGE65-79	1.22493	0.628591	1.83185
UKH12	Cambridgeshire CC	DEMAGE80+	0.98507	-0.19546	2.16391
UKH12	Cambridgeshire CC	DEMRELChristian	0.0214012	-0.42946	0.453933
UKH12	Cambridgeshire CC	DEMRELHindu	0.502958	-0.561427	1.57839
UKH12	Cambridgeshire CC	DEMRELJewish	0.456969	-1.04751	1.84257
UKH12	Cambridgeshire CC	DEMRELMuslim	-0.291044	-1.35508	0.714968
UKH12	Cambridgeshire CC	DEMRELNot given	-0.233804	-0.941596	0.41397
UKH12	Cambridgeshire CC	DEMRELOther	-0.00476928	-0.718881	0.623796
UKH12	Cambridgeshire CC	DEMETHAsian/Asian British	-0.0927099	-0.874901	0.664328
UKH12	Cambridgeshire CC	DEMETHBlack/Black British	-0.73943	-1.80278	0.259145
UKH12	Cambridgeshire CC	DEMETHMixed	-0.172051	-1.27682	0.932952
UKH12	Cambridgeshire CC	DEMETHOther	-0.374058	-1.27261	0.550381
UKH12	Cambridgeshire CC	DEMEDULevel 4	0.377495	-0.068866	0.821853
UKH12	Cambridgeshire CC	DEMEDUNone/Other	-0.183377	-0.723186	0.393489
UKH12	Cambridgeshire CC	DEMWRKlooking after home / family	-0.240816	-0.858707	0.400557
UKH12	Cambridgeshire CC	DEMWRKother	-0.216032	-1.97532	1.46031
UKH12	Cambridgeshire CC	DEMWRKpart-time	-0.00834829	-0.539018	0.494848
UKH12	Cambridgeshire CC	DEMWRKretired / disabled	0.184452	-0.355076	0.742062
UKH12	Cambridgeshire CC	DEMWRKstudent	0.130268	-0.539058	0.870499
UKH12	Cambridgeshire CC	DEMWRKunemployed	-0.196331	-1.0199	0.625416
UKH12	Cambridgeshire CC	DEMLANOther	-0.528868	-1.28548	0.318123
UKH12	Cambridgeshire CC	DEMLANPolish	-0.804283	-2.06969	0.423366
UKH14	Suffolk	DEMSEXMale	0.645131	0.216394	1.04467
UKH14	Suffolk	DEMAGE25-34	-0.0303959	-0.542708	0.495923
UKH14	Suffolk	DEMAGE35-44	0.197415	-0.33959	0.706585
UKH14	Suffolk	DEMAGE45-54	-0.256794	-0.742578	0.226246
UKH14	Suffolk	DEMAGE55-64	0.547663	0.0614182	1.08002
UKH14	Suffolk	DEMAGE65-79	0.64957	0.0977148	1.16205
UKH14	Suffolk	DEMAGE80+	0.991782	0.00321776	2.08991
UKH14	Suffolk	DEMRELChristian	-0.0391492	-0.432965	0.374442
UKH14	Suffolk	DEMRELHindu	0.623342	-0.365338	1.75255
UKH14	Suffolk	DEMRELJewish	0.374204	-0.899641	1.55353
UKH14	Suffolk	DEMRELMuslim	0.0706382	-0.883169	0.976902
UKH14	Suffolk	DEMRELNot given	-0.0972835	-0.703593	0.503788
UKH14	Suffolk	DEMRELOther	-0.633617	-1.2201	-0.0450416
UKH14	Suffolk	DEMETHAsian/Asian British	0.285783	-0.491365	1.10463
UKH14	Suffolk	DEMETHBlack/Black British	-0.75846	-1.8107	0.262681
UKH14	Suffolk	DEMETHMixed	0.0673671	-1.15538	1.1277
UKH14	Suffolk	DEMETHOther	-0.44414	-1.22102	0.484651
UKH14	Suffolk	DEMEDULevel 4	0.285735	-0.142787	0.685633
UKH14	Suffolk	DEMEDUNone/Other	0.115351	-0.399253	0.673114
UKH14	Suffolk	DEMWRKlooking after home / family	-0.0608053	-0.642595	0.575975
UKH14	Suffolk	DEMWRKother	-0.227246	-1.97755	1.46467
UKH14	Suffolk	DEMWRKpart-time	-0.286291	-0.719877	0.188904
UKH14	Suffolk	DEMWRKretired / disabled	0.0162855	-0.483854	0.49422
UKH14	Suffolk	DEMWRKstudent	0.310622	-0.363555	1.01402
UKH14	Suffolk	DEMWRKunemployed	-0.303059	-1.0042	0.417761
UKH14	Suffolk	DEMLANOther	-0.110863	-0.91256	0.663151
UKH14	Suffolk	DEMLANPolish	-0.802828	-2.05106	0.42652
UKH15	Norwich and East Norfolk	DEMSEXMale	0.488862	-0.00928758	0.959656
UKH15	Norwich and East Norfolk	DEMAGE25-34	-0.21062	-0.798622	0.33835
UKH15	Norwich and East Norfolk	DEMAGE35-44	0.0803344	-0.471147	0.629183
UKH15	Norwich and East Norfolk	DEMAGE45-54	-0.0642094	-0.64421	0.47023
UKH15	Norwich and East Norfolk	DEMAGE55-64	0.410938	-0.191246	1.06269
UKH15	Norwich and East Norfolk	DEMAGE65-79	0.877685	0.258458	1.50823
UKH15	Norwich and East Norfolk	DEMAGE80+	0.985806	-0.137539	2.21807
UKH15	Norwich and East Norfolk	DEMRELChristian	-0.126626	-0.604578	0.373082
UKH15	Norwich and East Norfolk	DEMRELHindu	0.508829	-0.543695	1.56011
UKH15	Norwich and East Norfolk	DEMRELJewish	0.554732	-0.777344	1.97164
UKH15	Norwich and East Norfolk	DEMRELMuslim	-0.523466	-1.57007	0.51978
UKH15	Norwich and East Norfolk	DEMRELNot given	-0.341807	-0.992145	0.276347
UKH15	Norwich and East Norfolk	DEMRELOther	-0.399788	-0.994316	0.209878
UKH15	Norwich and East Norfolk	DEMETHAsian/Asian British	0.142546	-0.7297	0.962709
UKH15	Norwich and East Norfolk	DEMETHBlack/Black British	-0.79684	-1.79858	0.143997
UKH15	Norwich and East Norfolk	DEMETHMixed	-0.180091	-1.19762	0.756347
UKH15	Norwich and East Norfolk	DEMETHOther	-0.148923	-1.09333	0.800787
UKH15	Norwich and East Norfolk	DEMEDULevel 4	0.273629	-0.216779	0.75421
UKH15	Norwich and East Norfolk	DEMEDUNone/Other	-0.478361	-0.993223	0.0875725
UKH15	Norwich and East Norfolk	DEMWRKlooking after home / family	-0.0368294	-0.766508	0.641988
UKH15	Norwich and East Norfolk	DEMWRKother	-0.215398	-1.82005	1.52138
UKH15	Norwich and East Norfolk	DEMWRKpart-time	-0.120417	-0.64395	0.419875
UKH15	Norwich and East Norfolk	DEMWRKretired / disabled	0.0222802	-0.570836	0.610292
UKH15	Norwich and East Norfolk	DEMWRKstudent	-0.189992	-0.905212	0.497779
UKH15	Norwich and East Norfolk	DEMWRKunemployed	-0.169271	-1.03934	0.741783
UKH15	Norwich and East Norfolk	DEMLANOther	-0.364101	-1.25809	0.524697
UKH15	Norwich and East Norfolk	DEMLANPolish	-0.918905	-1.97556	0.28815
UKH16	North and West Norfolk	DEMSEXMale	0.355343	-0.173655	0.904516
UKH16	North and West Norfolk	DEMAGE25-34	-0.303429	-0.918674	0.30188
UKH16	North and West Norfolk	DEMAGE35-44	-0.140879	-0.828387	0.502288
UKH16	North and West Norfolk	DEMAGE45-54	0.213836	-0.376916	0.809348
UKH16	North and West Norfolk	DEMAGE55-64	0.437793	-0.183683	1.06725
UKH16	North and West Norfolk	DEMAGE65-79	0.790348	0.193833	1.4466
UKH16	North and West Norfolk	DEMAGE80+	0.996879	-0.0709561	2.03521
UKH16	North and West Norfolk	DEMRELChristian	-0.0656361	-0.548882	0.441532
UKH16	North and West Norfolk	DEMRELHindu	0.498116	-0.531099	1.61227
UKH16	North and West Norfolk	DEMRELJewish	0.447031	-0.88948	1.99744
UKH16	North and West Norfolk	DEMRELMuslim	-0.279121	-1.24491	0.837203
UKH16	North and West Norfolk	DEMRELNot given	-0.292621	-1.0232	0.506995
UKH16	North and West Norfolk	DEMRELOther	-0.0841401	-0.791577	0.616807
UKH16	North and West Norfolk	DEMETHAsian/Asian British	0.0527292	-0.876262	0.816995
UKH16	North and West Norfolk	DEMETHBlack/Black British	-0.74538	-1.79207	0.243871
UKH16	North and West Norfolk	DEMETHMixed	-0.0766525	-1.25977	1.06833
UKH16	North and West Norfolk	DEMETHOther	-0.377157	-1.37671	0.544005
UKH16	North and West Norfolk	DEMEDULevel 4	0.345777	-0.183323	0.874639
UKH16	North and West Norfolk	DEMEDUNone/Other	-0.231665	-0.823605	0.366279
UKH16	North and West Norfolk	DEMWRKlooking after home / family	-0.0848039	-0.770362	0.59199
UKH16	North and West Norfolk	DEMWRKother	-0.224133	-1.86528	1.49055
UKH16	North and West Norfolk	DEMWRKpart-time	-0.164776	-0.731229	0.401896
UKH16	North and West Norfolk	DEMWRKretired / disabled	-0.187127	-0.798225	0.424009
UKH16	North and West Norfolk	DEMWRKstudent	0.287208	-0.438283	1.12732
UKH16	North and West Norfolk	DEMWRKunemployed	0.0263657	-0.826671	0.972582
UKH16	North and West Norfolk	DEMLANOther	-0.430455	-1.38553	0.562635
UKH16	North and West Norfolk	DEMLANPolish	-0.816013	-2.09772	0.43837
UKH17	Breckland and South Norfolk	DEMSEXMale	0.51293	-0.00642422	1.03628
UKH17	Breckland and South Norfolk	DEMAGE25-34	-0.285341	-0.928651	0.306354
UKH17	Breckland and South Norfolk	DEMAGE35-44	0.128894	-0.4449	0.723338
UKH17	Breckland and South Norfolk	DEMAGE45-54	0.206336	-0.343709	0.787511
UKH17	Breckland and South Norfolk	DEMAGE55-64	0.304142	-0.303578	0.943601
UKH17	Breckland and South Norfolk	DEMAGE65-79	0.686274	0.0728316	1.30153
UKH17	Breckland and South Norfolk	DEMAGE80+	0.682474	-0.605592	1.79789
UKH17	Breckland and South Norfolk	DEMRELChristian	-0.080853	-0.548946	0.411197
UKH17	Breckland and South Norfolk	DEMRELHindu	0.500936	-0.603743	1.50992
UKH17	Breckland and South Norfolk	DEMRELJewish	0.442193	-0.83331	1.69062
UKH17	Breckland and South Norfolk	DEMRELMuslim	-0.280098	-1.3256	0.798036
UKH17	Breckland and South Norfolk	DEMRELNot given	-0.165453	-0.876653	0.57602
UKH17	Breckland and South Norfolk	DEMRELOther	-0.291769	-0.952956	0.374769
UKH17	Breckland and South Norfolk	DEMETHAsian/Asian British	-0.120583	-0.943934	0.683785
UKH17	Breckland and South Norfolk	DEMETHBlack/Black British	-0.59626	-1.59038	0.429635
UKH17	Breckland and South Norfolk	DEMETHMixed	0.134101	-0.942631	1.20585
UKH17	Breckland and South Norfolk	DEMETHOther	-0.375665	-1.28723	0.584593
UKH17	Breckland and South Norfolk	DEMEDULevel 4	0.239814	-0.266558	0.695207
UKH17	Breckland and South Norfolk	DEMEDUNone/Other	-0.151463	-0.771605	0.459856
UKH17	Breckland and South Norfolk	DEMWRKlooking after home / family	-0.16492	-0.801198	0.485532
UKH17	Breckland and South Norfolk	DEMWRKother	0.0846817	-1.36614	1.76768
UKH17	Breckland and South Norfolk	DEMWRKpart-time	0.0325658	-0.529497	0.543834
UKH17	Breckland and South Norfolk	DEMWRKretired / disabled	0.177314	-0.415428	0.778911
UKH17	Breckland and South Norfolk	DEMWRKstudent	0.112671	-0.59666	0.77639
UKH17	Breckland and South Norfolk	DEMWRKunemployed	-0.200387	-1.15854	0.779657
UKH17	Breckland and South Norfolk	DEMLANOther	-0.725099	-1.69723	0.253107
UKH17	Breckland and South Norfolk	DEMLANPolish	-0.807649	-1.9344	0.390836
UKH21	Luton	DEMSEXMale	0.39007	-0.140657	0.937042
UKH21	Luton	DEMAGE25-34	-0.451219	-1.01273	0.206692
UKH21	Luton	DEMAGE35-44	0.324334	-0.329632	0.959305
UKH21	Luton	DEMAGE45-54	0.184463	-0.426452	0.830665
UKH21	Luton	DEMAGE55-64	0.425448	-0.220182	1.08855
UKH21	Luton	DEMAGE65-79	0.664109	-0.0249113	1.36346
UKH21	Luton	DEMAGE80+	0.99634	-0.217819	2.14684
UKH21	Luton	DEMRELChristian	0.216617	-0.308427	0.759431
UKH21	Luton	DEMRELHindu	0.638813	-0.370144	1.68612
UKH21	Luton	DEMRELJewish	0.461611	-0.957413	1.95105
UKH21	Luton	DEMRELMuslim	-0.0664166	-0.856957	0.836516
UKH21	Luton	DEMRELNot given	-0.383321	-1.1728	0.369321
UKH21	Luton	DEMRELOther	-0.309885	-1.04981	0.492066
UKH21	Luton	DEMETHAsian/Asian British	0.153518	-0.584466	0.88708
UKH21	Luton	DEMETHBlack/Black British	-0.640978	-1.5235	0.228277
UKH21	Luton	DEMETHMixed	0.113041	-0.88681	1.04399
UKH21	Luton	DEMETHOther	-0.402534	-1.35302	0.515454
UKH21	Luton	DEMEDULevel 4	0.29461	-0.214943	0.835091
UKH21	Luton	DEMEDUNone/Other	-0.221908	-0.86894	0.436447
UKH21	Luton	DEMWRKlooking after home / family	-0.151289	-0.857653	0.522628
UKH21	Luton	DEMWRKother	-0.199251	-1.8143	1.56933
UKH21	Luton	DEMWRKpart-time	-0.245161	-0.811201	0.358923
UKH21	Luton	DEMWRKretired / disabled	0.0834326	-0.564351	0.777028
UKH21	Luton	DEMWRKstudent	0.149558	-0.638251	0.89201
UKH21	Luton	DEMWRKunemployed	-0.497589	-1.42182	0.391858
UKH21	Luton	DEMLANOther	-0.329347	-1.1816	0.447675
UKH21	Luton	DEMLANPolish	-0.793142	-2.01229	0.47859
UKH23	Hertfordshire	DEMSEXMale	0.267899	-0.0854488	0.649159
UKH23	Hertfordshire	DEMAGE25-34	-0.0836383	-0.546816	0.415551
UKH23	Hertfordshire	DEMAGE35-44	-0.0681008	-0.551757	0.433622
UKH23	Hertfordshire	DEMAGE45-54	0.287058	-0.201486	0.757155
UKH23	Hertfordshire	DEMAGE55-64	0.567289	0.0683554	1.06439
UKH23	Hertfordshire	DEMAGE65-79	1.21075	0.677429	1.7559
UKH23	Hertfordshire	DEMAGE80+	1.19498	0.13926	2.21849
UKH23	Hertfordshire	DEMRELChristian	0.015755	-0.366979	0.391824
UKH23	Hertfordshire	DEMRELHindu	0.674042	-0.323303	1.66059
UKH23	Hertfordshire	DEMRELJewish	0.465099	-0.40053	1.37823
UKH23	Hertfordshire	DEMRELMuslim	-0.627236	-1.50722	0.19672
UKH23	Hertfordshire	DEMRELNot given	-0.211215	-0.809391	0.450051
UKH23	Hertfordshire	DEMRELOther	-0.529623	-1.12549	0.0387634
UKH23	Hertfordshire	DEMETHAsian/Asian British	-0.143787	-0.816234	0.532539
UKH23	Hertfordshire	DEMETHBlack/Black British	-1.12872	-1.95529	-0.410704
UKH23	Hertfordshire	DEMETHMixed	-0.189024	-1.09457	0.678487
UKH23	Hertfordshire	DEMETHOther	-0.48472	-1.39203	0.359537
UKH23	Hertfordshire	DEMEDULevel 4	0.467793	0.0902657	0.833835
UKH23	Hertfordshire	DEMEDUNone/Other	0.0775789	-0.386167	0.593321
UKH23	Hertfordshire	DEMWRKlooking after home / family	-0.215161	-0.801477	0.383047
UKH23	Hertfordshire	DEMWRKother	-0.233865	-1.78186	1.15858
UKH23	Hertfordshire	DEMWRKpart-time	-0.112109	-0.507744	0.327797
UKH23	Hertfordshire	DEMWRKretired / disabled	-0.0654348	-0.564625	0.45154
UKH23	Hertfordshire	DEMWRKstudent	0.246827	-0.35912	0.847654
UKH23	Hertfordshire	DEMWRKunemployed	-0.0908932	-0.978447	0.700036
UKH23	Hertfordshire	DEMLANOther	-0.249783	-0.945915	0.506176
UKH23	Hertfordshire	DEMLANPolish	-0.937801	-1.90572	0.0119796
UKH24	Bedford	DEMSEXMale	0.53424	-0.050674	1.0887
UKH24	Bedford	DEMAGE25-34	-0.38804	-1.02207	0.299773
UKH24	Bedford	DEMAGE35-44	-0.0102672	-0.689314	0.674313
UKH24	Bedford	DEMAGE45-54	0.156934	-0.524715	0.809352
UKH24	Bedford	DEMAGE55-64	0.441486	-0.197035	1.14444
UKH24	Bedford	DEMAGE65-79	0.787004	0.0897106	1.5021
UKH24	Bedford	DEMAGE80+	0.852107	-0.256004	1.98828
UKH24	Bedford	DEMRELChristian	-0.0874776	-0.663156	0.438592
UKH24	Bedford	DEMRELHindu	0.607283	-0.406953	1.70308
UKH24	Bedford	DEMRELJewish	0.434448	-0.971726	1.86757
UKH24	Bedford	DEMRELMuslim	-0.276314	-1.3913	0.723021
UKH24	Bedford	DEMRELNot given	-0.232823	-1.0487	0.586945
UKH24	Bedford	DEMRELOther	-0.254794	-1.01687	0.501691
UKH24	Bedford	DEMETHAsian/Asian British	0.125246	-0.691557	0.939034
UKH24	Bedford	DEMETHBlack/Black British	-0.741996	-1.80492	0.238003
UKH24	Bedford	DEMETHMixed	-0.107813	-1.14127	0.944389
UKH24	Bedford	DEMETHOther	-0.539013	-1.50316	0.430765
UKH24	Bedford	DEMEDULevel 4	0.396802	-0.167771	0.961445
UKH24	Bedford	DEMEDUNone/Other	-0.680556	-1.35206	0.0666478
UKH24	Bedford	DEMWRKlooking after home / family	-0.0739794	-0.784373	0.656572
UKH24	Bedford	DEMWRKother	-0.221733	-1.89327	1.53253
UKH24	Bedford	DEMWRKpart-time	-0.186837	-0.816543	0.421416
UKH24	Bedford	DEMWRKretired / disabled	-0.15917	-0.861192	0.484402
UKH24	Bedford	DEMWRKstudent	0.252262	-0.512607	0.995375
UKH24	Bedford	DEMWRKunemployed	-0.0994318	-1.04153	0.819812
UKH24	Bedford	DEMLANOther	-0.250329	-1.23409	0.71053
UKH24	Bedford	DEMLANPolish	-0.66106	-1.93913	0.454168
UKH25	Central Bedfordshire	DEMSEXMale	0.339918	-0.141493	0.843594
UKH25	Central Bedfordshire	DEMAGE25-34	-0.269514	-0.904539	0.317774
UKH25	Central Bedfordshire	DEMAGE35-44	-0.0395683	-0.646469	0.550601
UKH25	Central Bedfordshire	DEMAGE45-54	0.265807	-0.310349	0.840044
UKH25	Central Bedfordshire	DEMAGE55-64	0.0652031	-0.513131	0.694419
UKH25	Central Bedfordshire	DEMAGE65-79	0.822577	0.165995	1.47315
UKH25	Central Bedfordshire	DEMAGE80+	1.07988	-0.0110455	2.29285
UKH25	Central Bedfordshire	DEMRELChristian	-0.0109698	-0.487359	0.483006
UKH25	Central Bedfordshire	DEMRELHindu	0.513685	-0.534493	1.55663
UKH25	Central Bedfordshire	DEMRELJewish	0.443064	-0.989526	1.8944
UKH25	Central Bedfordshire	DEMRELMuslim	-0.311044	-1.32232	0.650904
UKH25	Central Bedfordshire	DEMRELNot given	-0.256767	-0.9668	0.512179
UKH25	Central Bedfordshire	DEMRELOther	-0.461465	-1.077	0.200974
UKH25	Central Bedfordshire	DEMETHAsian/Asian British	0.0702332	-0.774218	0.925272
UKH25	Central Bedfordshire	DEMETHBlack/Black British	-0.739771	-1.69075	0.306884
UKH25	Central Bedfordshire	DEMETHMixed	-0.0953695	-1.23604	1.02751
UKH25	Central Bedfordshire	DEMETHOther	-0.10033	-1.02816	0.795849
UKH25	Central Bedfordshire	DEMEDULevel 4	0.326213	-0.162295	0.822878
UKH25	Central Bedfordshire	DEMEDUNone/Other	-0.223514	-0.905593	0.426445
UKH25	Central Bedfordshire	DEMWRKlooking after home / family	-0.158416	-0.835139	0.532972
UKH25	Central Bedfordshire	DEMWRKother	-0.270194	-1.70492	1.20506
UKH25	Central Bedfordshire	DEMWRKpart-time	-0.0854447	-0.630499	0.443183
UKH25	Central Bedfordshire	DEMWRKretired / disabled	-0.147565	-0.766241	0.437743
UKH25	Central Bedfordshire	DEMWRKstudent	0.252881	-0.48331	0.992407
UKH25	Central Bedfordshire	DEMWRKunemployed	0.0977646	-0.779313	1.01682
UKH25	Central Bedfordshire	DEMLANOther	-0.486205	-1.37653	0.357194
UKH25	Central Bedfordshire	DEMLANPolish	-0.808468	-1.99534	0.473108
UKH31	Southend-on-Sea	DEMSEXMale	0.601993	0.0567017	1.16203
UKH31	Southend-on-Sea	DEMAGE25-34	-0.43095	-1.07622	0.270264
UKH31	Southend-on-Sea	DEMAGE35-44	-0.13115	-0.757587	0.51389
UKH31	Southend-on-Sea	DEMAGE45-54	0.237907	-0.36722	0.890619
UKH31	Southend-on-Sea	DEMAGE55-64	0.33546	-0.270292	0.977311
UKH31	Southend-on-Sea	DEMAGE65-79	0.981346	0.286068	1.63703
UKH31	Southend-on-Sea	DEMAGE80+	0.976518	-0.196273	2.17651
UKH31	Southend-on-Sea	DEMRELChristian	-0.0686868	-0.60493	0.462282
UKH31	Southend-on-Sea	DEMRELHindu	0.503643	-0.536553	1.61538
UKH31	Southend-on-Sea	DEMRELJewish	0.369278	-0.909164	1.66776
UKH31	Southend-on-Sea	DEMRELMuslim	-0.330472	-1.36243	0.667984
UKH31	Southend-on-Sea	DEMRELNot given	-0.376765	-1.17404	0.351394
UKH31	Southend-on-Sea	DEMRELOther	-0.427662	-1.22586	0.369232
UKH31	Southend-on-Sea	DEMETHAsian/Asian British	-0.118871	-0.917106	0.675994
UKH31	Southend-on-Sea	DEMETHBlack/Black British	-0.768844	-1.73291	0.158313
UKH31	Southend-on-Sea	DEMETHMixed	-0.0971834	-1.22182	1.05594
UKH31	Southend-on-Sea	DEMETHOther	-0.32415	-1.3573	0.587939
UKH31	Southend-on-Sea	DEMEDULevel 4	0.297771	-0.243257	0.841077
UKH31	Southend-on-Sea	DEMEDUNone/Other	-0.306094	-0.919295	0.396084
UKH31	Southend-on-Sea	DEMWRKlooking after home / family	-0.125176	-0.897714	0.622197
UKH31	Southend-on-Sea	DEMWRKother	-0.228575	-1.84425	1.55224
UKH31	Southend-on-Sea	DEMWRKpart-time	-0.0608443	-0.644847	0.513645
UKH31	Southend-on-Sea	DEMWRKretired / disabled	-0.0426199	-0.667	0.613629
UKH31	Southend-on-Sea	DEMWRKstudent	0.117131	-0.563779	0.972356
UKH31	Southend-on-Sea	DEMWRKunemployed	0.162521	-0.793685	1.12798
UKH31	Southend-on-Sea	DEMLANOther	-0.748508	-1.69639	0.139298
UKH31	Southend-on-Sea	DEMLANPolish	-0.791062	-2.07953	0.453718
UKH32	Thurrock	DEMSEXMale	0.471824	-0.0996904	0.997754
[truncated: 2,699 more rows]
